# Supplementary material for: PropaNet: Time-Varying Condition-Specific Transcriptional Network Construction by Network Propagation
Source: Front Plant Sci. 2019 Jun 14;10:698. doi: 10.3389/fpls.2019.00698 (PMC6587906; doi:10.3389/fpls.2019.00698)
Supplement: Supplementary file 1 [file Table_1.xlsx]

## Sheet: S1. AtGenExpress samples
Supplementary table S1. Information of the AtGenExpress samples used in PropaNet analysis
A. Information of cold stress samples from shoots in the AtGenExpress dataset
Sample type (stress/control)	Sample ID used in PropaNet analysis (sample_time_replicate)	Timepoint	Dataset ID in GEO database	Sample ID in GEO database	Raw file name in GEO database	URL for sample information
Cold stress	ColdShoots_0h_Rep1	T0	GSE5620	GSM131223	GSM131223.CEL.gz	https://www.ncbi.nlm.nih.gov/geo/query/acc.cgi?acc=GSM131223
	ColdShoots_0h_Rep2	T0	GSE5620	GSM131224	GSM131224.CEL.gz	https://www.ncbi.nlm.nih.gov/geo/query/acc.cgi?acc=GSM131224
	ColdShoots_0.5h_Rep1	T1	GSE5621	GSM131259	GSM131259.CEL.gz	https://www.ncbi.nlm.nih.gov/geo/query/acc.cgi?acc=GSM131259
	ColdShoots_0.5h_Rep2	T1	GSE5621	GSM131260	GSM131260.CEL.gz	https://www.ncbi.nlm.nih.gov/geo/query/acc.cgi?acc=GSM131260
	ColdShoots_1h_Rep1	T2	GSE5621	GSM131263	GSM131263.CEL.gz	https://www.ncbi.nlm.nih.gov/geo/query/acc.cgi?acc=GSM131263
	ColdShoots_1h_Rep2	T2	GSE5621	GSM131264	GSM131264.CEL.gz	https://www.ncbi.nlm.nih.gov/geo/query/acc.cgi?acc=GSM131264
	ColdShoots_3h_Rep1	T3	GSE5621	GSM131267	GSM131267.CEL.gz	https://www.ncbi.nlm.nih.gov/geo/query/acc.cgi?acc=GSM131267
	ColdShoots_3h_Rep2	T3	GSE5621	GSM131268	GSM131268.CEL.gz	https://www.ncbi.nlm.nih.gov/geo/query/acc.cgi?acc=GSM131268
	ColdShoots_6h_Rep1	T4	GSE5621	GSM131271	GSM131271.CEL.gz	https://www.ncbi.nlm.nih.gov/geo/query/acc.cgi?acc=GSM131271
	ColdShoots_6h_Rep2	T4	GSE5621	GSM131272	GSM131272.CEL.gz	https://www.ncbi.nlm.nih.gov/geo/query/acc.cgi?acc=GSM131272
	ColdShoots_12h_Rep1	T5	GSE5621	GSM131275	GSM131275.CEL.gz	https://www.ncbi.nlm.nih.gov/geo/query/acc.cgi?acc=GSM131275
	ColdShoots_12h_Rep2	T5	GSE5621	GSM131276	GSM131276.CEL.gz	https://www.ncbi.nlm.nih.gov/geo/query/acc.cgi?acc=GSM131276
	ColdShoots_24h_Rep1	T6	GSE5621	GSM131279	GSM131279.CEL.gz	https://www.ncbi.nlm.nih.gov/geo/query/acc.cgi?acc=GSM131279
	ColdShoots_24h_Rep2	T6	GSE5621	GSM131280	GSM131280.CEL.gz	https://www.ncbi.nlm.nih.gov/geo/query/acc.cgi?acc=GSM131280
Non-stress control	Control-Shoots-0h-Rep1	T0	GSE5620	GSM131223	GSM131223.CEL.gz	https://www.ncbi.nlm.nih.gov/geo/query/acc.cgi?acc=GSM131223
	Control-Shoots-0h-Rep2	T0	GSE5620	GSM131224	GSM131224.CEL.gz	https://www.ncbi.nlm.nih.gov/geo/query/acc.cgi?acc=GSM131224
	Control-Shoots-0.5h-Rep1	T1	GSE5620	GSM131231	GSM131231.CEL.gz	https://www.ncbi.nlm.nih.gov/geo/query/acc.cgi?acc=GSM131231
	Control-Shoots-0.5h-Rep2	T1	GSE5620	GSM131232	GSM131232.CEL.gz	https://www.ncbi.nlm.nih.gov/geo/query/acc.cgi?acc=GSM131232
	Control-Shoots-1h-Rep1	T2	GSE5620	GSM131235	GSM131235.CEL.gz	https://www.ncbi.nlm.nih.gov/geo/query/acc.cgi?acc=GSM131235
	Control-Shoots-1h-Rep2	T2	GSE5620	GSM131236	GSM131236.CEL.gz	https://www.ncbi.nlm.nih.gov/geo/query/acc.cgi?acc=GSM131236
	Control-Shoots-3h-Rep1	T3	GSE5620	GSM131239	GSM131239.CEL.gz	https://www.ncbi.nlm.nih.gov/geo/query/acc.cgi?acc=GSM131239
	Control-Shoots-3h-Rep2	T3	GSE5620	GSM131240	GSM131240.CEL.gz	https://www.ncbi.nlm.nih.gov/geo/query/acc.cgi?acc=GSM131240
	Control-Shoots-6h-Rep1	T4	GSE5620	GSM131247	GSM131247.CEL.gz	https://www.ncbi.nlm.nih.gov/geo/query/acc.cgi?acc=GSM131247
	Control-Shoots-6h-Rep2	T4	GSE5620	GSM131248	GSM131248.CEL.gz	https://www.ncbi.nlm.nih.gov/geo/query/acc.cgi?acc=GSM131248
	Control-Shoots-12h-Rep1	T5	GSE5620	GSM131251	GSM131251.CEL.gz	https://www.ncbi.nlm.nih.gov/geo/query/acc.cgi?acc=GSM131251
	Control-Shoots-12h-Rep2	T5	GSE5620	GSM131252	GSM131252.CEL.gz	https://www.ncbi.nlm.nih.gov/geo/query/acc.cgi?acc=GSM131252
	Control-Shoots-24h-Rep1	T6	GSE5620	GSM131255	GSM131255.CEL.gz	https://www.ncbi.nlm.nih.gov/geo/query/acc.cgi?acc=GSM131255
	Control-Shoots-24h-Rep2	T6	GSE5620	GSM131256	GSM131256.CEL.gz	https://www.ncbi.nlm.nih.gov/geo/query/acc.cgi?acc=GSM131256
B. Information of heat stress samples from shoots in the AtGenExpress dataset
Stress type (stress/control)	Sample ID used in PropaNet analysis (sample_time_replicate)	Timepoint	Dataset ID in GEO database	Sample ID in GEO database	Raw file name in GEO database	URL for sample information
Heat stress	HeatShoots-0h-Rep1	T0	GSE5620	GSM131223	GSM131223.CEL.gz	https://www.ncbi.nlm.nih.gov/geo/query/acc.cgi?acc=GSM131223
	HeatShoots-0h-Rep2	T0	GSE5620	GSM131224	GSM131224.CEL.gz	https://www.ncbi.nlm.nih.gov/geo/query/acc.cgi?acc=GSM131224
	HeatShoots-0.25h-Rep1	T1	GSE5628	GSM131439	GSM131439.CEL.gz	https://www.ncbi.nlm.nih.gov/geo/query/acc.cgi?acc=GSM131439
	HeatShoots-0.25h-Rep2	T1	GSE5628	GSM131440	GSM131440.CEL.gz	https://www.ncbi.nlm.nih.gov/geo/query/acc.cgi?acc=GSM131440
	HeatShoots-0.5h-Rep1	T2	GSE5628	GSM131443	GSM131443.CEL.gz	https://www.ncbi.nlm.nih.gov/geo/query/acc.cgi?acc=GSM131443
	HeatShoots-0.5h-Rep2	T2	GSE5628	GSM131444	GSM131444.CEL.gz	https://www.ncbi.nlm.nih.gov/geo/query/acc.cgi?acc=GSM131444
	HeatShoots-1h-Rep1	T3	GSE5628	GSM131447	GSM131447.CEL.gz	https://www.ncbi.nlm.nih.gov/geo/query/acc.cgi?acc=GSM131447
	HeatShoots-1h-Rep2	T3	GSE5628	GSM131448	GSM131448.CEL.gz	https://www.ncbi.nlm.nih.gov/geo/query/acc.cgi?acc=GSM131448
	HeatShoots-3h-Rep1	T4	GSE5628	GSM131451	GSM131451.CEL.gz	https://www.ncbi.nlm.nih.gov/geo/query/acc.cgi?acc=GSM131451
	HeatShoots-3h-Rep2	T4	GSE5628	GSM131452	GSM131452.CEL.gz	https://www.ncbi.nlm.nih.gov/geo/query/acc.cgi?acc=GSM131452
Non-stress control	Control-Shoots-0h-Rep1	T0	GSE5620	GSM131223	GSM131223.CEL.gz	https://www.ncbi.nlm.nih.gov/geo/query/acc.cgi?acc=GSM131223
	Control-Shoots-0h-Rep2	T0	GSE5620	GSM131224	GSM131224.CEL.gz	https://www.ncbi.nlm.nih.gov/geo/query/acc.cgi?acc=GSM131224
	Control-Shoots-0.25h-Rep1	T1	GSE5620	GSM131227	GSM131227.CEL.gz	https://www.ncbi.nlm.nih.gov/geo/query/acc.cgi?acc=GSM131227
	Control-Shoots-0.25h-Rep2	T1	GSE5620	GSM131228	GSM131228.CEL.gz	https://www.ncbi.nlm.nih.gov/geo/query/acc.cgi?acc=GSM131228
	Control-Shoots-0.5h-Rep1	T2	GSE5620	GSM131231	GSM131231.CEL.gz	https://www.ncbi.nlm.nih.gov/geo/query/acc.cgi?acc=GSM131231
	Control-Shoots-0.5h-Rep2	T2	GSE5620	GSM131232	GSM131232.CEL.gz	https://www.ncbi.nlm.nih.gov/geo/query/acc.cgi?acc=GSM131232
	Control-Shoots-1h-Rep1	T3	GSE5620	GSM131235	GSM131235.CEL.gz	https://www.ncbi.nlm.nih.gov/geo/query/acc.cgi?acc=GSM131235
	Control-Shoots-1h-Rep2	T3	GSE5620	GSM131236	GSM131236.CEL.gz	https://www.ncbi.nlm.nih.gov/geo/query/acc.cgi?acc=GSM131236
	Control-Shoots-3h-Rep1	T4	GSE5620	GSM131239	GSM131239.CEL.gz	https://www.ncbi.nlm.nih.gov/geo/query/acc.cgi?acc=GSM131239
	Control-Shoots-3h-Rep2	T4	GSE5620	GSM131240	GSM131240.CEL.gz	https://www.ncbi.nlm.nih.gov/geo/query/acc.cgi?acc=GSM131240
%%%%% Recovery phase data were discarded to focus on investigating state changes due to stress. %%%%%

## Sheet: S2. E-MTAB-375 samples
Supplementary table S2. Information of the E-MTAB-375 samples used in PropaNet analysis
A. Information of cold stress samples of low light condition in the E-MTAB-375 dataset
Sample type (stress/control)	Sample ID used in PropaNet analysis (sample_time_replicate)	Timepoint	Dataset ID in ArrayExpress database	Sample ID in ArrayExpress database	Raw file name in ArrayExpress database	URL for sample information
Cold stress	ColdLowlight_0m_r1	T0	E-MTAB-375	ATH_caldana_COND_0	affy_ATH1_caldana_0.CEL	https://www.ebi.ac.uk/arrayexpress/experiments/E-MTAB-375/samples/
	ColdLowlight_0m_r2	T0	E-MTAB-375	ATH_caldana_COND_A 5	affy_ATH1_caldana_1.CEL	https://www.ebi.ac.uk/arrayexpress/experiments/E-MTAB-375/samples/
	ColdLowlight_0m_r3	T0	E-MTAB-375	ATH_caldana_COND_B 5	affy_ATH1_caldana_23.CEL	https://www.ebi.ac.uk/arrayexpress/experiments/E-MTAB-375/samples/
	ColdLowlight_0m_r4	T0	E-MTAB-375	ATH_caldana_COND_G 5	affy_ATH1_caldana_133.CEL	https://www.ebi.ac.uk/arrayexpress/experiments/E-MTAB-375/samples/
	ColdLowlight_0m_r5	T0	E-MTAB-375	ATH_caldana_COND_H 5	affy_ATH1_caldana_155.CEL	https://www.ebi.ac.uk/arrayexpress/experiments/E-MTAB-375/samples/
	ColdLowlight_10m_r1	T1	E-MTAB-375	ATH_caldana_COND_C 10	affy_ATH1_caldana_46.CEL	https://www.ebi.ac.uk/arrayexpress/experiments/E-MTAB-375/samples/
	ColdLowlight_20m_r1	T2	E-MTAB-375	ATH_caldana_COND_C 20	affy_ATH1_caldana_47.CEL	https://www.ebi.ac.uk/arrayexpress/experiments/E-MTAB-375/samples/
	ColdLowlight_40m_r1	T3	E-MTAB-375	ATH_caldana_COND_C 40	affy_ATH1_caldana_48.CEL	https://www.ebi.ac.uk/arrayexpress/experiments/E-MTAB-375/samples/
	ColdLowlight_60m_r1	T4	E-MTAB-375	ATH_caldana_COND_C 60	affy_ATH1_caldana_49.CEL	https://www.ebi.ac.uk/arrayexpress/experiments/E-MTAB-375/samples/
	ColdLowlight_80m_r1	T5	E-MTAB-375	ATH_caldana_COND_C 80	affy_ATH1_caldana_50.CEL	https://www.ebi.ac.uk/arrayexpress/experiments/E-MTAB-375/samples/
	ColdLowlight_100m_r1	T6	E-MTAB-375	ATH_caldana_COND_C 100	affy_ATH1_caldana_51.CEL	https://www.ebi.ac.uk/arrayexpress/experiments/E-MTAB-375/samples/
	ColdLowlight_120m_r1	T7	E-MTAB-375	ATH_caldana_COND_C 120	affy_ATH1_caldana_52.CEL	https://www.ebi.ac.uk/arrayexpress/experiments/E-MTAB-375/samples/
	ColdLowlight_140m_r1	T8	E-MTAB-375	ATH_caldana_COND_C 140	affy_ATH1_caldana_53.CEL	https://www.ebi.ac.uk/arrayexpress/experiments/E-MTAB-375/samples/
	ColdLowlight_160m_r1	T9	E-MTAB-375	ATH_caldana_COND_C 160	affy_ATH1_caldana_54.CEL	https://www.ebi.ac.uk/arrayexpress/experiments/E-MTAB-375/samples/
	ColdLowlight_180m_r1	T10	E-MTAB-375	ATH_caldana_COND_C 180	affy_ATH1_caldana_55.CEL	https://www.ebi.ac.uk/arrayexpress/experiments/E-MTAB-375/samples/
	ColdLowlight_200m_r1	T11	E-MTAB-375	ATH_caldana_COND_C 200	affy_ATH1_caldana_56.CEL	https://www.ebi.ac.uk/arrayexpress/experiments/E-MTAB-375/samples/
	ColdLowlight_220m_r1	T12	E-MTAB-375	ATH_caldana_COND_C 220	affy_ATH1_caldana_57.CEL	https://www.ebi.ac.uk/arrayexpress/experiments/E-MTAB-375/samples/
	ColdLowlight_240m_r1	T13	E-MTAB-375	ATH_caldana_COND_C 240	affy_ATH1_caldana_58.CEL	https://www.ebi.ac.uk/arrayexpress/experiments/E-MTAB-375/samples/
	ColdLowlight_260m_r1	T14	E-MTAB-375	ATH_caldana_COND_C 260	affy_ATH1_caldana_59.CEL	https://www.ebi.ac.uk/arrayexpress/experiments/E-MTAB-375/samples/
	ColdLowlight_280m_r1	T15	E-MTAB-375	ATH_caldana_COND_C 280	affy_ATH1_caldana_60.CEL	https://www.ebi.ac.uk/arrayexpress/experiments/E-MTAB-375/samples/
	ColdLowlight_300m_r1	T16	E-MTAB-375	ATH_caldana_COND_C 300	affy_ATH1_caldana_61.CEL	https://www.ebi.ac.uk/arrayexpress/experiments/E-MTAB-375/samples/
	ColdLowlight_320m_r1	T17	E-MTAB-375	ATH_caldana_COND_C 320	affy_ATH1_caldana_62.CEL	https://www.ebi.ac.uk/arrayexpress/experiments/E-MTAB-375/samples/
	ColdLowlight_340m_r1	T18	E-MTAB-375	ATH_caldana_COND_C 340	affy_ATH1_caldana_63.CEL	https://www.ebi.ac.uk/arrayexpress/experiments/E-MTAB-375/samples/
	ColdLowlight_360m_r1	T19	E-MTAB-375	ATH_caldana_COND_C 360	affy_ATH1_caldana_64.CEL	https://www.ebi.ac.uk/arrayexpress/experiments/E-MTAB-375/samples/
	ColdLowlight_640m_r1	T20	E-MTAB-375	ATH_caldana_COND_C 640	affy_ATH1_caldana_65.CEL	https://www.ebi.ac.uk/arrayexpress/experiments/E-MTAB-375/samples/
	ColdLowlight_1280m_r1	T21	E-MTAB-375	ATH_caldana_COND_C 1280	affy_ATH1_caldana_66.CEL	https://www.ebi.ac.uk/arrayexpress/experiments/E-MTAB-375/samples/
Non-stress control	ControlLowlight_0m_r1	T0	E-MTAB-375	ATH_caldana_COND_0	affy_ATH1_caldana_0.CEL	https://www.ebi.ac.uk/arrayexpress/experiments/E-MTAB-375/samples/
	ControlLowlight_0m_r2	T0	E-MTAB-375	ATH_caldana_COND_A 5	affy_ATH1_caldana_1.CEL	https://www.ebi.ac.uk/arrayexpress/experiments/E-MTAB-375/samples/
	ControlLowlight_0m_r3	T0	E-MTAB-375	ATH_caldana_COND_B 5	affy_ATH1_caldana_23.CEL	https://www.ebi.ac.uk/arrayexpress/experiments/E-MTAB-375/samples/
	ControlLowlight_0m_r4	T0	E-MTAB-375	ATH_caldana_COND_G 5	affy_ATH1_caldana_133.CEL	https://www.ebi.ac.uk/arrayexpress/experiments/E-MTAB-375/samples/
	ControlLowlight_0m_r5	T0	E-MTAB-375	ATH_caldana_COND_H 5	affy_ATH1_caldana_155.CEL	https://www.ebi.ac.uk/arrayexpress/experiments/E-MTAB-375/samples/
	ControlLowlight_10m_r1	T1	E-MTAB-375	ATH_caldana_COND_G 10	affy_ATH1_caldana_134.CEL	https://www.ebi.ac.uk/arrayexpress/experiments/E-MTAB-375/samples/
	ControlLowlight_20m_r1	T2	E-MTAB-375	ATH_caldana_COND_G 20	affy_ATH1_caldana_135.CEL	https://www.ebi.ac.uk/arrayexpress/experiments/E-MTAB-375/samples/
	ControlLowlight_40m_r1	T3	E-MTAB-375	ATH_caldana_COND_G 40	affy_ATH1_caldana_136.CEL	https://www.ebi.ac.uk/arrayexpress/experiments/E-MTAB-375/samples/
	ControlLowlight_60m_r1	T4	E-MTAB-375	ATH_caldana_COND_G 60	affy_ATH1_caldana_137.CEL	https://www.ebi.ac.uk/arrayexpress/experiments/E-MTAB-375/samples/
	ControlLowlight_80m_r1	T5	E-MTAB-375	ATH_caldana_COND_G 80	affy_ATH1_caldana_138.CEL	https://www.ebi.ac.uk/arrayexpress/experiments/E-MTAB-375/samples/
	ControlLowlight_100m_r1	T6	E-MTAB-375	ATH_caldana_COND_G 100	affy_ATH1_caldana_139.CEL	https://www.ebi.ac.uk/arrayexpress/experiments/E-MTAB-375/samples/
	ControlLowlight_120m_r1	T7	E-MTAB-375	ATH_caldana_COND_G 120	affy_ATH1_caldana_140.CEL	https://www.ebi.ac.uk/arrayexpress/experiments/E-MTAB-375/samples/
	ControlLowlight_140m_r1	T8	E-MTAB-375	ATH_caldana_COND_G 140	affy_ATH1_caldana_141.CEL	https://www.ebi.ac.uk/arrayexpress/experiments/E-MTAB-375/samples/
	ControlLowlight_160m_r1	T9	E-MTAB-375	ATH_caldana_COND_G 160	affy_ATH1_caldana_142.CEL	https://www.ebi.ac.uk/arrayexpress/experiments/E-MTAB-375/samples/
	ControlLowlight_180m_r1	T10	E-MTAB-375	ATH_caldana_COND_G 180	affy_ATH1_caldana_143.CEL	https://www.ebi.ac.uk/arrayexpress/experiments/E-MTAB-375/samples/
	ControlLowlight_200m_r1	T11	E-MTAB-375	ATH_caldana_COND_G 200	affy_ATH1_caldana_144.CEL	https://www.ebi.ac.uk/arrayexpress/experiments/E-MTAB-375/samples/
	ControlLowlight_220m_r1	T12	E-MTAB-375	ATH_caldana_COND_G 220	affy_ATH1_caldana_145.CEL	https://www.ebi.ac.uk/arrayexpress/experiments/E-MTAB-375/samples/
	ControlLowlight_240m_r1	T13	E-MTAB-375	ATH_caldana_COND_G 240	affy_ATH1_caldana_146.CEL	https://www.ebi.ac.uk/arrayexpress/experiments/E-MTAB-375/samples/
	ControlLowlight_260m_r1	T14	E-MTAB-375	ATH_caldana_COND_G 260	affy_ATH1_caldana_147.CEL	https://www.ebi.ac.uk/arrayexpress/experiments/E-MTAB-375/samples/
	ControlLowlight_280m_r1	T15	E-MTAB-375	ATH_caldana_COND_G 280	affy_ATH1_caldana_148.CEL	https://www.ebi.ac.uk/arrayexpress/experiments/E-MTAB-375/samples/
	ControlLowlight_300m_r1	T16	E-MTAB-375	ATH_caldana_COND_G 300	affy_ATH1_caldana_149.CEL	https://www.ebi.ac.uk/arrayexpress/experiments/E-MTAB-375/samples/
	ControlLowlight_320m_r1	T17	E-MTAB-375	ATH_caldana_COND_G 320	affy_ATH1_caldana_150.CEL	https://www.ebi.ac.uk/arrayexpress/experiments/E-MTAB-375/samples/
	ControlLowlight_340m_r1	T18	E-MTAB-375	ATH_caldana_COND_G 340	affy_ATH1_caldana_151.CEL	https://www.ebi.ac.uk/arrayexpress/experiments/E-MTAB-375/samples/
	ControlLowlight_360m_r1	T19	E-MTAB-375	ATH_caldana_COND_G 360	affy_ATH1_caldana_152.CEL	https://www.ebi.ac.uk/arrayexpress/experiments/E-MTAB-375/samples/
	ControlLowlight_640m_r1	T20	E-MTAB-375	ATH_caldana_COND_G 640	affy_ATH1_caldana_153.CEL	https://www.ebi.ac.uk/arrayexpress/experiments/E-MTAB-375/samples/
	ControlLowlight_1280m_r1	T21	E-MTAB-375	ATH_caldana_COND_G 1280	affy_ATH1_caldana_154.CEL	https://www.ebi.ac.uk/arrayexpress/experiments/E-MTAB-375/samples/
%%%%% Samples of starting time point (t=0m) were generated by merging 5 min time-points data on non-stress control samples to make DEG analysis possible %%%%%
B. Information of heat stress samples of normal light condition in the E-MTAB-375 dataset
Sample type (stress/control)	Sample ID used in PropaNet analysis (sample_time_replicate)	Timepoint	Dataset ID in ArrayExpress database	Sample ID in ArrayExpress database	Raw file name in ArrayExpress database	URL for sample information
Heat stress	HeatNormallight_0m_r1	T0	E-MTAB-375	ATH_caldana_COND_0	affy_ATH1_caldana_0.CEL	https://www.ebi.ac.uk/arrayexpress/experiments/E-MTAB-375/samples/
	HeatNormallight_0m_r2	T0	E-MTAB-375	ATH_caldana_COND_A 5	affy_ATH1_caldana_1.CEL	https://www.ebi.ac.uk/arrayexpress/experiments/E-MTAB-375/samples/
	HeatNormallight_0m_r3	T0	E-MTAB-375	ATH_caldana_COND_B 5	affy_ATH1_caldana_23.CEL	https://www.ebi.ac.uk/arrayexpress/experiments/E-MTAB-375/samples/
	HeatNormallight_0m_r4	T0	E-MTAB-375	ATH_caldana_COND_G 5	affy_ATH1_caldana_133.CEL	https://www.ebi.ac.uk/arrayexpress/experiments/E-MTAB-375/samples/
	HeatNormallight_0m_r5	T0	E-MTAB-375	ATH_caldana_COND_H 5	affy_ATH1_caldana_155.CEL	https://www.ebi.ac.uk/arrayexpress/experiments/E-MTAB-375/samples/
	HeatNormallight_10m_r1	T1	E-MTAB-375	ATH_caldana_COND_E 10	affy_ATH1_caldana_90.CEL	https://www.ebi.ac.uk/arrayexpress/experiments/E-MTAB-375/samples/
	HeatNormallight_20m_r1	T2	E-MTAB-375	ATH_caldana_COND_E 20	affy_ATH1_caldana_91.CEL	https://www.ebi.ac.uk/arrayexpress/experiments/E-MTAB-375/samples/
	HeatNormallight_40m_r1	T3	E-MTAB-375	ATH_caldana_COND_E 40	affy_ATH1_caldana_92.CEL	https://www.ebi.ac.uk/arrayexpress/experiments/E-MTAB-375/samples/
	HeatNormallight_60m_r1	T4	E-MTAB-375	ATH_caldana_COND_E 60	affy_ATH1_caldana_93.CEL	https://www.ebi.ac.uk/arrayexpress/experiments/E-MTAB-375/samples/
	HeatNormallight_80m_r1	T5	E-MTAB-375	ATH_caldana_COND_E 80	affy_ATH1_caldana_94.CEL	https://www.ebi.ac.uk/arrayexpress/experiments/E-MTAB-375/samples/
	HeatNormallight_100m_r1	T6	E-MTAB-375	ATH_caldana_COND_E 100	affy_ATH1_caldana_95.CEL	https://www.ebi.ac.uk/arrayexpress/experiments/E-MTAB-375/samples/
	HeatNormallight_120m_r1	T7	E-MTAB-375	ATH_caldana_COND_E 120	affy_ATH1_caldana_96.CEL	https://www.ebi.ac.uk/arrayexpress/experiments/E-MTAB-375/samples/
	HeatNormallight_140m_r1	T8	E-MTAB-375	ATH_caldana_COND_E 140	affy_ATH1_caldana_97.CEL	https://www.ebi.ac.uk/arrayexpress/experiments/E-MTAB-375/samples/
	HeatNormallight_160m_r1	T9	E-MTAB-375	ATH_caldana_COND_E 160	affy_ATH1_caldana_98.CEL	https://www.ebi.ac.uk/arrayexpress/experiments/E-MTAB-375/samples/
	HeatNormallight_180m_r1	T10	E-MTAB-375	ATH_caldana_COND_E 180	affy_ATH1_caldana_99.CEL	https://www.ebi.ac.uk/arrayexpress/experiments/E-MTAB-375/samples/
	HeatNormallight_200m_r1	T11	E-MTAB-375	ATH_caldana_COND_E 200	affy_ATH1_caldana_100.CEL	https://www.ebi.ac.uk/arrayexpress/experiments/E-MTAB-375/samples/
	HeatNormallight_220m_r1	T12	E-MTAB-375	ATH_caldana_COND_E 220	affy_ATH1_caldana_101.CEL	https://www.ebi.ac.uk/arrayexpress/experiments/E-MTAB-375/samples/
	HeatNormallight_240m_r1	T13	E-MTAB-375	ATH_caldana_COND_E 240	affy_ATH1_caldana_102.CEL	https://www.ebi.ac.uk/arrayexpress/experiments/E-MTAB-375/samples/
	HeatNormallight_260m_r1	T14	E-MTAB-375	ATH_caldana_COND_E 260	affy_ATH1_caldana_103.CEL	https://www.ebi.ac.uk/arrayexpress/experiments/E-MTAB-375/samples/
	HeatNormallight_280m_r1	T15	E-MTAB-375	ATH_caldana_COND_E 280	affy_ATH1_caldana_104.CEL	https://www.ebi.ac.uk/arrayexpress/experiments/E-MTAB-375/samples/
	HeatNormallight_300m_r1	T16	E-MTAB-375	ATH_caldana_COND_E 300	affy_ATH1_caldana_105.CEL	https://www.ebi.ac.uk/arrayexpress/experiments/E-MTAB-375/samples/
	HeatNormallight_320m_r1	T17	E-MTAB-375	ATH_caldana_COND_E 320	affy_ATH1_caldana_106.CEL	https://www.ebi.ac.uk/arrayexpress/experiments/E-MTAB-375/samples/
	HeatNormallight_340m_r1	T18	E-MTAB-375	ATH_caldana_COND_E 340	affy_ATH1_caldana_107.CEL	https://www.ebi.ac.uk/arrayexpress/experiments/E-MTAB-375/samples/
	HeatNormallight_360m_r1	T19	E-MTAB-375	ATH_caldana_COND_E 360	affy_ATH1_caldana_108.CEL	https://www.ebi.ac.uk/arrayexpress/experiments/E-MTAB-375/samples/
	HeatNormallight_640m_r1	T20	E-MTAB-375	ATH_caldana_COND_E 640	affy_ATH1_caldana_109.CEL	https://www.ebi.ac.uk/arrayexpress/experiments/E-MTAB-375/samples/
	HeatNormallight_1280m_r1	T21	E-MTAB-375	ATH_caldana_COND_E 1280	affy_ATH1_caldana_110.CEL	https://www.ebi.ac.uk/arrayexpress/experiments/E-MTAB-375/samples/
Non-stress control	ControlNormallight_0m_r1	T0	E-MTAB-375	ATH_caldana_COND_0	affy_ATH1_caldana_0.CEL	https://www.ebi.ac.uk/arrayexpress/experiments/E-MTAB-375/samples/
	ControlNormallight_0m_r2	T0	E-MTAB-375	ATH_caldana_COND_A 5	affy_ATH1_caldana_1.CEL	https://www.ebi.ac.uk/arrayexpress/experiments/E-MTAB-375/samples/
	ControlNormallight_0m_r3	T0	E-MTAB-375	ATH_caldana_COND_B 5	affy_ATH1_caldana_23.CEL	https://www.ebi.ac.uk/arrayexpress/experiments/E-MTAB-375/samples/
	ControlNormallight_0m_r4	T0	E-MTAB-375	ATH_caldana_COND_G 5	affy_ATH1_caldana_133.CEL	https://www.ebi.ac.uk/arrayexpress/experiments/E-MTAB-375/samples/
	ControlNormallight_0m_r5	T0	E-MTAB-375	ATH_caldana_COND_H 5	affy_ATH1_caldana_155.CEL	https://www.ebi.ac.uk/arrayexpress/experiments/E-MTAB-375/samples/
	ControlNormallight_10m_r1	T1	E-MTAB-375	ATH_caldana_COND_A 10	affy_ATH1_caldana_2.CEL	https://www.ebi.ac.uk/arrayexpress/experiments/E-MTAB-375/samples/
	ControlNormallight_20m_r1	T2	E-MTAB-375	ATH_caldana_COND_A 20	affy_ATH1_caldana_3.CEL	https://www.ebi.ac.uk/arrayexpress/experiments/E-MTAB-375/samples/
	ControlNormallight_40m_r1	T3	E-MTAB-375	ATH_caldana_COND_A 40	affy_ATH1_caldana_4.CEL	https://www.ebi.ac.uk/arrayexpress/experiments/E-MTAB-375/samples/
	ControlNormallight_60m_r1	T4	E-MTAB-375	ATH_caldana_COND_A 60	affy_ATH1_caldana_5.CEL	https://www.ebi.ac.uk/arrayexpress/experiments/E-MTAB-375/samples/
	ControlNormallight_80m_r1	T5	E-MTAB-375	ATH_caldana_COND_A 80	affy_ATH1_caldana_6.CEL	https://www.ebi.ac.uk/arrayexpress/experiments/E-MTAB-375/samples/
	ControlNormallight_100m_r1	T6	E-MTAB-375	ATH_caldana_COND_A 100	affy_ATH1_caldana_7.CEL	https://www.ebi.ac.uk/arrayexpress/experiments/E-MTAB-375/samples/
	ControlNormallight_120m_r1	T7	E-MTAB-375	ATH_caldana_COND_A 120	affy_ATH1_caldana_8.CEL	https://www.ebi.ac.uk/arrayexpress/experiments/E-MTAB-375/samples/
	ControlNormallight_140m_r1	T8	E-MTAB-375	ATH_caldana_COND_A 140	affy_ATH1_caldana_9.CEL	https://www.ebi.ac.uk/arrayexpress/experiments/E-MTAB-375/samples/
	ControlNormallight_160m_r1	T9	E-MTAB-375	ATH_caldana_COND_A 160	affy_ATH1_caldana_10.CEL	https://www.ebi.ac.uk/arrayexpress/experiments/E-MTAB-375/samples/
	ControlNormallight_180m_r1	T10	E-MTAB-375	ATH_caldana_COND_A 180	affy_ATH1_caldana_11.CEL	https://www.ebi.ac.uk/arrayexpress/experiments/E-MTAB-375/samples/
	ControlNormallight_200m_r1	T11	E-MTAB-375	ATH_caldana_COND_A 200	affy_ATH1_caldana_12.CEL	https://www.ebi.ac.uk/arrayexpress/experiments/E-MTAB-375/samples/
	ControlNormallight_220m_r1	T12	E-MTAB-375	ATH_caldana_COND_A 220	affy_ATH1_caldana_13.CEL	https://www.ebi.ac.uk/arrayexpress/experiments/E-MTAB-375/samples/
	ControlNormallight_240m_r1	T13	E-MTAB-375	ATH_caldana_COND_A 240	affy_ATH1_caldana_14.CEL	https://www.ebi.ac.uk/arrayexpress/experiments/E-MTAB-375/samples/
	ControlNormallight_260m_r1	T14	E-MTAB-375	ATH_caldana_COND_A 260	affy_ATH1_caldana_15.CEL	https://www.ebi.ac.uk/arrayexpress/experiments/E-MTAB-375/samples/
	ControlNormallight_280m_r1	T15	E-MTAB-375	ATH_caldana_COND_A 280	affy_ATH1_caldana_16.CEL	https://www.ebi.ac.uk/arrayexpress/experiments/E-MTAB-375/samples/
	ControlNormallight_300m_r1	T16	E-MTAB-375	ATH_caldana_COND_A 300	affy_ATH1_caldana_17.CEL	https://www.ebi.ac.uk/arrayexpress/experiments/E-MTAB-375/samples/
	ControlNormallight_320m_r1	T17	E-MTAB-375	ATH_caldana_COND_A 320	affy_ATH1_caldana_18.CEL	https://www.ebi.ac.uk/arrayexpress/experiments/E-MTAB-375/samples/
	ControlNormallight_340m_r1	T18	E-MTAB-375	ATH_caldana_COND_A 340	affy_ATH1_caldana_19.CEL	https://www.ebi.ac.uk/arrayexpress/experiments/E-MTAB-375/samples/
	ControlNormallight_360m_r1	T19	E-MTAB-375	ATH_caldana_COND_A 360	affy_ATH1_caldana_20.CEL	https://www.ebi.ac.uk/arrayexpress/experiments/E-MTAB-375/samples/
	ControlNormallight_640m_r1	T20	E-MTAB-375	ATH_caldana_COND_A 360	affy_ATH1_caldana_21.CEL	https://www.ebi.ac.uk/arrayexpress/experiments/E-MTAB-375/samples/
	ControlNormallight_1280m_r1	T21	E-MTAB-375	ATH_caldana_COND_A 1280	affy_ATH1_caldana_22.CEL	https://www.ebi.ac.uk/arrayexpress/experiments/E-MTAB-375/samples/
%%%%% Samples of starting time point (t=0m) were generated by merging 5 min time-points data on non-stress control samples to make DEG analysis possible %%%%%

## Sheet: S3. Cold network
Supplementary table S3. Time-varing network (edges) of AtGenExpress cold stress data
Source			Target			Observed in the result at each time-point? (1: Present, 0: Absent)
Source ID	Source symbol	Source description	Target ID	Target symbol	Target description	T1	T2	T3	T4	T5	T6
AT1G42990	BZIP60	bZIP60 consists of a bZIP DNA binding domain followed by a putative transmembrane domain. bZIP60 mRNA is upregulated by the addition of ER stress inducers, tunicamycin (inhibitor of N-linked glycosylation), DTT (inhibitor of disulfide bond formation) and azetin-2-carboxylate (proline analog perturbing protein structure). Upon ER stress, bZIP60 mRNA is spliced by IRE1A and IRE1B to produce bZIP60-…	AT5G61820	AT5G61820	stress up-regulated Nod 19 protein	1	1	1	0	0	0
AT2G01570	RGA1	Member of the VHIID/DELLA regulatory family. Contains homopolymeric serine and threonine residues, a putative nuclear localization signal, leucine heptad repeats, and an LXXLL motif. Putative transcriptional regulator repressing the gibberellin response and integration of phytohormone signalling. DELLAs repress cell proliferation and expansion that drives plant growth. The protein undergoes degra…	AT1G19050	ARR7	Encodes a member of the Arabidopsis response regulator (ARR) family, most closely related to ARR15. A two-component response regulator protein containing a phosphate accepting domain in the receiver domain but lacking a DNA binding domain in the output domain. Involved in response to cytokinin and meristem stem cell maintenance. Arr7 protein is stabilized by cytokinin.	1	1	1	0	0	0
AT2G16910	AMS	Encodes a basic helix-loop helix transcription factor involved in tapetal cell development, that directly regulates MGT5 expression in tapetum cells. Loss of function mutations are male sterile. AMS binds to a region termed the E box of target gene promoters.	AT3G28740	CYP81D11	Encodes a member of the cytochrome p450 family. Expression is upregulated in response to cis-jasmonate treatment. Overexpression induces synthesis of volatile compounds that affect chemical ecology and insect interactions.	1	1	1	1	1	1
AT5G06950	AHBP-1B	Transcription factor of the B-ZIP family that has high affinity for C-box motifs. Interacts with NPR1 and may regulate PR gene expression. Phosphorylated by a CK2-like protein in vitro. Phosphorylation is enhanced by salicylic acid treatment.	AT3G49790	AT3G49790	Carbohydrate-binding protein	1	0	0	0	0	0
AT3G16857	RR1	Encodes an Arabidopsis response regulator (ARR) protein that acts in concert with other type-B ARRs in the cytokinin signaling pathway. Also involved in cytokinin-dependent inhibition of hypocotyl elongation and cytokinin-dependent greening and shooting in tissue culture. ARR1, ARR10, and ARR12 are redundant regulators of drought response, with ARR1 being the most critical. ARR1, ARR10 and ARR12 …	AT5G62920	ARR6	Encodes a Type-A response regulator that is responsive to cytokinin treatment. Its C-ter domain is very short in comparison to other Arabidopsis ARRs (17 total). Arr6 protein is stabilized by cytokinin.	0	1	1	1	0	1
AT5G65310	HB5	Encodes a class I HDZip (homeodomain-leucine zipper) protein that is a positive regulator of ABA-responsiveness, mediating the inhibitory effect of ABA on growth during seedling establishment.	AT1G49230	ATL78	RING/U-box superfamily protein	0	1	1	0	0	0
AT1G02250	NAC005	Encodes a member of the NAC family of transcription factors. ANAC005 contains sequences specifying both nuclear and plasma membrane targeting. Overexpression results in increased xylem differentiation suggesting ANAC005 promotes xylem formation.	AT1G32870	NAC13	Expression in rosette leaves is activated by high concentration of boron.	0	0	1	0	0	0
AT1G06180	MYB13	member of MYB3R- and R2R3- type MYB- encoding genes	AT4G28290	AT4G28290	hypothetical protein	0	0	1	0	0	0
AT1G09770	CDC5	Member of MYB3R- and R2R3- type MYB- encoding genes. Essential for plant innate immunity. Interacts with MOS4 and PRL1. The mRNA is cell-to-cell mobile.	AT3G17860	JAZ3	JAZs are direct targets of the SCFCOI1 E3 ubiquitin-ligase and JA treatment induces their proteasome-mediated degradation. Furthermore, JAI3 negatively regulates the key transcriptional activator of JA responses, AtMYC2. The C-terminal portion of JAZ3, including the Jas domain, appears to be important for JAZ3-COI1 binding in the presence of coronatine.	0	0	1	0	0	0
AT1G17950	MYB52	putative transcription factor: R2R3-MYB transcription family	AT1G23710	AT1G23710	hypothetical protein (DUF1645)	0	0	1	0	1	1
AT1G19000	AT1G19000	Homeodomain-like superfamily protein	AT5G56100	AT5G56100	glycine-rich protein / oleosin	0	0	1	0	0	0
AT1G20640	NLP4	Plant regulator RWP-RK family protein	AT1G09415	NIMIN-3	encodes a kinase that physically interacts with NPR1/NIM1	0	0	1	0	0	0
AT1G20640	NLP4	Plant regulator RWP-RK family protein	AT5G25190	ESE3	encodes a member of the ERF (ethylene response factor) subfamily B-6 of ERF/AP2 transcription factor family. The protein contains one AP2 domain. There are 12 members in this subfamily including RAP2.11.	0	0	1	0	0	0
AT1G21910	DREB26	encodes a member of the DREB subfamily A-5 of ERF/AP2 transcription factor family. The protein contains one AP2 domain. There are 15 members in this subfamily including RAP2.1, RAP2.9 and RAP2.10.	AT5G54170	AT5G54170	Polyketide cyclase/dehydrase and lipid transport superfamily protein	0	0	1	0	0	0
AT1G21910	DREB26	encodes a member of the DREB subfamily A-5 of ERF/AP2 transcription factor family. The protein contains one AP2 domain. There are 15 members in this subfamily including RAP2.1, RAP2.9 and RAP2.10.	AT2G25200	AT2G25200	hypothetical protein (DUF868)	0	0	1	0	0	0
AT1G21910	DREB26	encodes a member of the DREB subfamily A-5 of ERF/AP2 transcription factor family. The protein contains one AP2 domain. There are 15 members in this subfamily including RAP2.1, RAP2.9 and RAP2.10.	AT3G62420	BZIP53	Encodes a group-S bZIP transcription factor. Forms heterodimers with group-C bZIP transcription factors. The heterodimers bind to the ACTCAT cis-element of proline dehydrogenase gene.	0	0	1	0	0	0
AT1G22070	TGA3	Encodes a transcription factor. Like other TGAla-related factors, TGA3 has a highly conserved bZIP region and exhibits similar DNA-binding properties.	AT3G17860	JAZ3	JAZs are direct targets of the SCFCOI1 E3 ubiquitin-ligase and JA treatment induces their proteasome-mediated degradation. Furthermore, JAI3 negatively regulates the key transcriptional activator of JA responses, AtMYC2. The C-terminal portion of JAZ3, including the Jas domain, appears to be important for JAZ3-COI1 binding in the presence of coronatine.	0	0	1	1	0	0
AT1G22640	MYB3	MYB-type transcription factor (MYB3) that represses phenylpropanoid biosynthesis gene expression	AT1G21910	DREB26	encodes a member of the DREB subfamily A-5 of ERF/AP2 transcription factor family. The protein contains one AP2 domain. There are 15 members in this subfamily including RAP2.1, RAP2.9 and RAP2.10.	0	0	1	0	0	0
AT1G28370	ERF11	encodes a member of the ERF (ethylene response factor) subfamily B-1 of ERF/AP2 transcription factor family. The protein contains one AP2 domain. There are 15 members in this subfamily including ATERF-3, ATERF-4, ATERF-7, and leafy petiole.	AT5G10695	AT5G10695	methionyl-tRNA synthetase	0	0	1	0	0	0
AT1G28370	ERF11	encodes a member of the ERF (ethylene response factor) subfamily B-1 of ERF/AP2 transcription factor family. The protein contains one AP2 domain. There are 15 members in this subfamily including ATERF-3, ATERF-4, ATERF-7, and leafy petiole.	AT3G54000	AT3G54000	TIP41-like protein	0	0	1	0	0	0
AT1G32640	MYC2	Encodes a MYC-related transcriptional activator with a typical DNA binding domain of a basic helix-loop-helix leucine zipper motif. Binds to an extended G-Box promoter motif and interacts with Jasmonate ZIM-domain proteins. MYC2 interacts with EIN3 and EIL1 to repress hook curvature and resistance to Botrytis cinera.Its transcription is induced by dehydration stress, ABA treatment and blue light …	AT1G28370	ERF11	encodes a member of the ERF (ethylene response factor) subfamily B-1 of ERF/AP2 transcription factor family. The protein contains one AP2 domain. There are 15 members in this subfamily including ATERF-3, ATERF-4, ATERF-7, and leafy petiole.	0	0	1	0	0	0
AT1G32640	MYC2	Encodes a MYC-related transcriptional activator with a typical DNA binding domain of a basic helix-loop-helix leucine zipper motif. Binds to an extended G-Box promoter motif and interacts with Jasmonate ZIM-domain proteins. MYC2 interacts with EIN3 and EIL1 to repress hook curvature and resistance to Botrytis cinera.Its transcription is induced by dehydration stress, ABA treatment and blue light …	AT4G17490	ERF6	Encodes a member of the ERF (ethylene response factor) subfamily B-3 of ERF/AP2 transcription factor family (ATERF-6). The protein contains one AP2 domain. There are 18 members in this subfamily including ATERF-1, ATERF-2, AND ATERF-5. It is involved in the response to reactive oxygen species and light stress.	0	0	1	0	0	0
AT1G32640	MYC2	Encodes a MYC-related transcriptional activator with a typical DNA binding domain of a basic helix-loop-helix leucine zipper motif. Binds to an extended G-Box promoter motif and interacts with Jasmonate ZIM-domain proteins. MYC2 interacts with EIN3 and EIL1 to repress hook curvature and resistance to Botrytis cinera.Its transcription is induced by dehydration stress, ABA treatment and blue light …	AT3G54000	AT3G54000	TIP41-like protein	0	0	1	0	0	0
AT1G32870	NAC13	Expression in rosette leaves is activated by high concentration of boron.	AT3G27880	AT3G27880	hypothetical protein (DUF1645)	0	0	1	0	0	0
AT1G35515	HOS10	high response to osmotic stress 10	AT5G52310	LTI78	cold regulated gene, the 5' region of cor78 has cis-acting regulatory elements that can impart cold-regulated gene expression The mRNA is cell-to-cell mobile.	0	0	1	1	1	1
AT1G35515	HOS10	high response to osmotic stress 10	AT2G42540	COR15A	A cold-regulated gene whose product is targeted to the chloroplast. Cor15am protects stromal proteins from aggregation under various stress conditions. Constitutive expression increases freezing tolerance in protoplasts in vitro and chloroplasts in vivo. NMR and x-ray diffraction studies suggest that COR15a alters the intrinsic curvature of the inner membrane of chloroplast envelope. Late Embryog…	0	0	1	1	1	1
AT1G35560	TCP23	Encodes a member of the TCP-P subfamily that is involved in flowering time control and plant development. Mutants present an early flowering phenotype.	AT5G08330	TCP21	Circadian oscillator protein which interacts with bZIP63 and regulates a response of the circadian oscillator to sugar. Is not required for the sugar-induced circadian phase advance in the morning; regulates a response of CCA1 to sugars.	0	0	1	0	0	0
AT1G46264	HSFB4	Encodes SCHIZORIZA, a member of Heat Shock Transcription Factor (Hsf) family. Functions as a nuclear factor regulating asymmetry of stem cell divisions.	AT5G48570	ROF2	Encodes one of the 36 carboxylate clamp (CC)-tetratricopeptide repeat (TPR) proteins (Prasad 2010, Pubmed ID: 20856808) with potential to interact with Hsp90/Hsp70 as co-chaperones.	0	0	1	0	0	0
AT1G49720	ABF1	Identified as a protein that binds to abscisic acid response elements. May mediate transcriptional regulation of ABA responses.	AT3G07390	AIR12	isolated from differential screening of a cDNA library from auxin-treated root culture. sequence does not show homology to any known proteins and is predicted to be extracellular. The mRNA is cell-to-cell mobile.	0	0	1	0	0	0
AT1G49720	ABF1	Identified as a protein that binds to abscisic acid response elements. May mediate transcriptional regulation of ABA responses.	AT5G11090	AT5G11090	serine-rich protein-like protein	0	0	1	0	0	0
AT1G49720	ABF1	Identified as a protein that binds to abscisic acid response elements. May mediate transcriptional regulation of ABA responses.	AT4G36930	SPT	Encodes a transcription factor of the bHLH protein family. Mutants have abnormal, unfused carpels and reduced seed dormancy.	0	0	1	0	0	0
AT1G49720	ABF1	Identified as a protein that binds to abscisic acid response elements. May mediate transcriptional regulation of ABA responses.	AT2G34930	AT2G34930	disease resistance family protein / LRR family protein	0	0	1	0	0	0
AT1G49720	ABF1	Identified as a protein that binds to abscisic acid response elements. May mediate transcriptional regulation of ABA responses.	AT1G11210	AT1G11210	cotton fiber protein, putative (DUF761)	0	0	1	0	0	0
AT1G49720	ABF1	Identified as a protein that binds to abscisic acid response elements. May mediate transcriptional regulation of ABA responses.	AT4G27440	PORB	light-dependent NADPH:protochlorophyllide oxidoreductase B The mRNA is cell-to-cell mobile.	0	0	1	0	0	0
AT1G49720	ABF1	Identified as a protein that binds to abscisic acid response elements. May mediate transcriptional regulation of ABA responses.	AT4G33980	COR28	hypothetical protein	0	0	1	0	0	0
AT1G49720	ABF1	Identified as a protein that binds to abscisic acid response elements. May mediate transcriptional regulation of ABA responses.	AT1G11960	AT1G11960	ERD (early-responsive to dehydration stress) family protein	0	0	1	0	0	0
AT1G49720	ABF1	Identified as a protein that binds to abscisic acid response elements. May mediate transcriptional regulation of ABA responses.	AT3G14595	AT3G14595	Ribosomal protein L18ae family	0	0	1	0	0	0
AT1G49720	ABF1	Identified as a protein that binds to abscisic acid response elements. May mediate transcriptional regulation of ABA responses.	AT4G35985	AT4G35985	Senescence/dehydration-associated protein-like protein	0	0	1	0	0	0
AT1G49720	ABF1	Identified as a protein that binds to abscisic acid response elements. May mediate transcriptional regulation of ABA responses.	AT1G71710	AT1G71710	DNAse I-like superfamily protein	0	0	1	0	0	0
AT1G49720	ABF1	Identified as a protein that binds to abscisic acid response elements. May mediate transcriptional regulation of ABA responses.	AT2G22190	TPPE	Haloacid dehalogenase-like hydrolase (HAD) superfamily protein	0	0	1	0	0	0
AT1G49720	ABF1	Identified as a protein that binds to abscisic acid response elements. May mediate transcriptional regulation of ABA responses.	AT5G52660	RVE6	Encodes RVE6, a homolog of the circadian rhythm regulator RVE8. rve4 rve6 rve8 triple mutants display an extremely long circadian period, with delayed and reduced expression of evening-phased clock genes.	0	0	1	0	0	0
AT1G52890	NAC019	encodes a NAC transcription factor whose expression is induced by drought, high salt, and abscisic acid. This gene binds to ERD1 promoter in vitro.	AT1G60190	PUB19	Encodes PUB19, a plant U-box armadillo repeat protein. Involved in salt inhibition of germination together with PUB18. The mRNA is cell-to-cell mobile.	0	0	1	0	0	0
AT1G52890	NAC019	encodes a NAC transcription factor whose expression is induced by drought, high salt, and abscisic acid. This gene binds to ERD1 promoter in vitro.	AT5G04340	ZAT6	Encodes a C2H2 zinc finger transcription factor that coordinately activates phytochelatin-synthesis related gene expression and directly targets GSH1 by binding to its promoter to positively regulate Cd accumulation and tolerance.	0	0	1	0	0	0
AT1G53910	RAP2.12	Encodes a member of the ERF (ethylene response factor) subfamily B-2 of ERF/AP2 transcription factor family (RAP2.12). The protein contains one AP2 domain. There are 5 members in this subfamily including RAP2.2 AND RAP2.12. Involved in oxygen sensing. It plays a key role in controlling root bending in response to hypoxia.	AT1G69120	AP1	Floral homeotic gene encoding a MADS domain protein homologous to SRF transcription factors. Specifies floral meristem and sepal identity. Required for the transcriptional activation of AGAMOUS. Interacts with LEAFY.Binds to promoter and regulates the expression of flowering time genes SVP, SOC1 and AGL24.	0	0	1	0	0	0
AT1G53910	RAP2.12	Encodes a member of the ERF (ethylene response factor) subfamily B-2 of ERF/AP2 transcription factor family (RAP2.12). The protein contains one AP2 domain. There are 5 members in this subfamily including RAP2.2 AND RAP2.12. Involved in oxygen sensing. It plays a key role in controlling root bending in response to hypoxia.	AT2G40080	ELF4	Encodes a novel nuclear 111 amino-acid phytochrome-regulated component of a negative feedback loop involving the circadian clock central oscillator components CCA1 and LHY. ELF4 is necessary for light-induced expression of both CCA1 and LHY, and conversely, CCA1 and LHY act negatively on light-induced ELF4 expression. ELF4 promotes clock accuracy and is required for sustained rhythms in the absen…	0	0	1	0	0	0
AT1G53910	RAP2.12	Encodes a member of the ERF (ethylene response factor) subfamily B-2 of ERF/AP2 transcription factor family (RAP2.12). The protein contains one AP2 domain. There are 5 members in this subfamily including RAP2.2 AND RAP2.12. Involved in oxygen sensing. It plays a key role in controlling root bending in response to hypoxia.	AT1G51090	ATHMAD1	Heavy metal associated domain containing protein involved in plant immunity.Mutants show an increase in root length under NO stress and reduction in root length under H2O2 stress conditions. Mutants show increases in defense responses to pathogens including hypersensitive lesions, increased resistance and induction of SAR genes.	0	0	1	0	0	0
AT1G69120	AP1	Floral homeotic gene encoding a MADS domain protein homologous to SRF transcription factors. Specifies floral meristem and sepal identity. Required for the transcriptional activation of AGAMOUS. Interacts with LEAFY.Binds to promoter and regulates the expression of flowering time genes SVP, SOC1 and AGL24.	AT2G45660	AGL20	Controls flowering and is required for CO to promote flowering. It acts downstream of FT. Overexpression of (SOC1) AGL20 suppresses not only the late flowering of plants that have functional FRI and FLC alleles but also the delayed phase transitions during the vegetative stages of development. AGL20/SOC1 acts with AGL24 to promote flowering and inflorescence meristem identity.AGL20 upregulates ex…	0	0	1	0	0	0
AT1G69120	AP1	Floral homeotic gene encoding a MADS domain protein homologous to SRF transcription factors. Specifies floral meristem and sepal identity. Required for the transcriptional activation of AGAMOUS. Interacts with LEAFY.Binds to promoter and regulates the expression of flowering time genes SVP, SOC1 and AGL24.	AT5G61850	LFY	Encodes transcriptional regulator that promotes the transition to flowering.Involved in floral meristem development. LFY is involved in the regulation of AP3 expression, and appears to bring the F-box protein UFO to the AP3 promoter. Amino acids 46-120 define a protein domain that mediates self-interaction.	0	0	1	0	0	0
AT1G69570	CDF5	CDF5 is a circadian regulated transcript that is antiphasic with respect to its natural antisense transcript (NAT) FLORE (AT1G69572).CDF5 transcript accumulation delays flowering. CDF5 links circadian oscillation and photoperiodism.	AT3G13310	DJC66	Chaperone DnaJ-domain superfamily protein	0	0	1	0	0	0
AT1G69570	CDF5	CDF5 is a circadian regulated transcript that is antiphasic with respect to its natural antisense transcript (NAT) FLORE (AT1G69572).CDF5 transcript accumulation delays flowering. CDF5 links circadian oscillation and photoperiodism.	AT1G15010	AT1G15010	mediator of RNA polymerase II transcription subunit	0	0	1	0	0	0
AT1G69600	ZFHD1	Encodes ZFHD1, a member of the zinc finger homeodomain transcriptional factor family. Binds to the 62 bp promoter region of ERD1 (early responsive to dehydration stress 1). Expression of ZFHD1 is induced by drought, high salinity and abscisic acid.	AT5G52310	LTI78	cold regulated gene, the 5' region of cor78 has cis-acting regulatory elements that can impart cold-regulated gene expression The mRNA is cell-to-cell mobile.	0	0	1	1	1	1
AT1G75240	HB33	Encodes a zinc finger-homeodomain transcription factor ZHD5. Nuclear import and DNA binding of the ZHD5 transcription factor is modulated by a competitive peptide inhibitor MIF1 (AT1G74660).	AT2G23120	AT2G23120	Late embryogenesis abundant protein, group 6	0	0	1	1	1	1
AT1G77200	AT1G77200	encodes a member of the DREB subfamily A-4 of ERF/AP2 transcription factor family. The protein contains one AP2 domain. There are 17 members in this subfamily including TINY.	AT4G01120	GBF2	bZIP (basic leucine zipper) transcription factor that binds to the G-box regulatory element found in many plant promoters. GBF2 nuclear localization is increased by blue light	0	0	1	0	0	0
AT1G77200	AT1G77200	encodes a member of the DREB subfamily A-4 of ERF/AP2 transcription factor family. The protein contains one AP2 domain. There are 17 members in this subfamily including TINY.	AT4G36900	RAP2.10	encodes a member of the DREB subfamily A-5 of ERF/AP2 transcription factor family (RAP2.10). The protein contains one AP2 domain. There are 16 members in this subfamily including RAP2.9 and RAP2.1.	0	0	1	0	0	0
AT1G78700	BEH4	BES1/BZR1 homolog 4	AT2G36270	ABI5	Encodes a member of the basic leucine zipper transcription factor family, involved in ABA signalling during seed maturation and germination. The Arabidopsis abscisic acid (ABA)-insensitive abi5 mutants have pleiotropic defects in ABA response, including decreased sensitivity to ABA inhibition of germination and altered expression of some ABA-regulated genes. Comparison of seed and ABA-inducible v…	0	0	1	0	0	0
AT1G80840	WRKY40	Pathogen-induced transcription factor. Binds W-box sequences in vitro. Forms protein complexes with itself and with WRKY40 and WRKY60. Coexpression with WRKY18 or WRKY60 made plants more susceptible to both P. syringae and B. cinerea. WRKY18, WRKY40, and WRKY60 have partially redundant roles in response to the hemibiotrophic bacterial pathogen Pseudomonas syringae and the necrotrophic fungal path…	AT2G41640	AT2G41640	Glycosyltransferase family 61 protein	0	0	1	0	0	0
AT1G80840	WRKY40	Pathogen-induced transcription factor. Binds W-box sequences in vitro. Forms protein complexes with itself and with WRKY40 and WRKY60. Coexpression with WRKY18 or WRKY60 made plants more susceptible to both P. syringae and B. cinerea. WRKY18, WRKY40, and WRKY60 have partially redundant roles in response to the hemibiotrophic bacterial pathogen Pseudomonas syringae and the necrotrophic fungal path…	AT5G41100	AT5G41100	hydroxyproline-rich glycoprotein family protein	0	0	1	0	0	0
AT1G80840	WRKY40	Pathogen-induced transcription factor. Binds W-box sequences in vitro. Forms protein complexes with itself and with WRKY40 and WRKY60. Coexpression with WRKY18 or WRKY60 made plants more susceptible to both P. syringae and B. cinerea. WRKY18, WRKY40, and WRKY60 have partially redundant roles in response to the hemibiotrophic bacterial pathogen Pseudomonas syringae and the necrotrophic fungal path…	AT5G06320	NHL3	encodes a protein whose sequence is similar to tobacco hairpin-induced gene (HIN1) and Arabidopsis non-race specific disease resistance gene (NDR1). Expression of this gene is induced by cucumber mosaic virus, spermine and Pseudomonas syringae pv. tomato DC3000. The gene product is localized to the plasma membrane.	0	0	1	0	0	0
AT1G80840	WRKY40	Pathogen-induced transcription factor. Binds W-box sequences in vitro. Forms protein complexes with itself and with WRKY40 and WRKY60. Coexpression with WRKY18 or WRKY60 made plants more susceptible to both P. syringae and B. cinerea. WRKY18, WRKY40, and WRKY60 have partially redundant roles in response to the hemibiotrophic bacterial pathogen Pseudomonas syringae and the necrotrophic fungal path…	AT5G45110	NPR3	Encodes NPR3, a paralog of NPR1. Involved in negative regulation of defense responses against bacterial and oomycete pathogens. npr3 mutants has elevated level of PR1 expression. Interacts with TGA2, TGA3, TGA5 and TGA6 in yeast two hybrid assays. NPR3 and NPR4 are receptors for the immune signal salicylic acid. The mRNA is cell-to-cell mobile.	0	0	1	0	0	0
AT2G01570	RGA1	Member of the VHIID/DELLA regulatory family. Contains homopolymeric serine and threonine residues, a putative nuclear localization signal, leucine heptad repeats, and an LXXLL motif. Putative transcriptional regulator repressing the gibberellin response and integration of phytohormone signalling. DELLAs repress cell proliferation and expansion that drives plant growth. The protein undergoes degra…	AT1G19330	AFR2	histone deacetylase complex subunit	0	0	1	0	0	0
AT2G01570	RGA1	Member of the VHIID/DELLA regulatory family. Contains homopolymeric serine and threonine residues, a putative nuclear localization signal, leucine heptad repeats, and an LXXLL motif. Putative transcriptional regulator repressing the gibberellin response and integration of phytohormone signalling. DELLAs repress cell proliferation and expansion that drives plant growth. The protein undergoes degra…	AT4G30440	GAE1	Encodes a UDP-D-glucuronate 4-epimerase involved in pectin biosynthesis in the cell wall and affects cell wall integrity and immunity to fungi and bacteria.	0	0	1	0	0	0
AT2G02820	MYB88	Encodes a putative transcription factor (MYB88), involved in stomata development, double loss of MYB88 and FLP (MYB124) activity results in a failure of guard mother cells (GMCs) to adopt the guard cell fate, thus they continue to divide resulting in abnormal stomata consisting of clusters of numerous guard cell-like cells. This phenotype is enhanced in double mutants over the single mutant flp p…	AT1G73540	NUDT21	nudix hydrolase homolog 21	0	0	1	0	0	0
AT2G03340	WRKY3	Encodes WRKY DNA-binding protein 3 (WRKY3).	AT3G60200	AT3G60200	hypothetical protein	0	0	1	0	0	0
AT2G03340	WRKY3	Encodes WRKY DNA-binding protein 3 (WRKY3).	AT1G12990	AT1G12990	beta-1,4-N-acetylglucosaminyltransferase family protein	0	0	1	0	0	0
AT2G20110	AT2G20110	Tesmin/TSO1-like CXC domain-containing protein	AT1G17420	LOX3	LOX3 encode a Lipoxygenase. Lipoxygenases (LOXs) catalyze the oxygenation of fatty acids (FAs).	0	0	1	1	0	0
AT2G22300	SR1	Encodes a putative CAM binding transcription factor. Loss of function mutations show enhanced resistance to fungal and bacterial pathogens suggesting that CAMTA functions to suppress defense responses.It acts in the cold response pathway, it can bind to and activate the expression of DREB1 genes.	AT1G59910	FORMIN7	Member of family of cytoskeletal-interacting proteins which have the ability to stimulate actin nucleation and barbed-end capping through the combined activity of conserved formin-homology 1 (FH1) and formin-homology 2 (FH2) domains.	0	0	1	0	0	0
AT2G22300	SR1	Encodes a putative CAM binding transcription factor. Loss of function mutations show enhanced resistance to fungal and bacterial pathogens suggesting that CAMTA functions to suppress defense responses.It acts in the cold response pathway, it can bind to and activate the expression of DREB1 genes.	AT1G20440	COR47	Belongs to the dehydrin protein family, which contains highly conserved stretches of 7-17 residues that are repetitively scattered in their sequences, the K-, S-, Y- and lysine rich segments. Cold regulated gene, amino acid sequence homology with Group II LEA (late embryogenesis abundant) proteins. Also responds to osmotic stress, ABA, dehydration and inhibits e.coli growth while overexpressed. C…	0	0	1	0	0	0
AT2G22300	SR1	Encodes a putative CAM binding transcription factor. Loss of function mutations show enhanced resistance to fungal and bacterial pathogens suggesting that CAMTA functions to suppress defense responses.It acts in the cold response pathway, it can bind to and activate the expression of DREB1 genes.	AT4G33920	APD5	Protein phosphatase 2C family protein	0	0	1	0	0	0
AT2G22430	HB6	Encodes a homeodomain leucine zipper class I (HD-Zip I) protein that is a target of the protein phosphatase ABI1 and regulates hormone responses in Arabidopsis.	AT5G52310	LTI78	cold regulated gene, the 5' region of cor78 has cis-acting regulatory elements that can impart cold-regulated gene expression The mRNA is cell-to-cell mobile.	0	0	1	0	0	0
AT2G22430	HB6	Encodes a homeodomain leucine zipper class I (HD-Zip I) protein that is a target of the protein phosphatase ABI1 and regulates hormone responses in Arabidopsis.	AT3G55580	TCF1	TCF1 encodes a member of the RCC1 gene family and is required for chromatin based gene regulation of cold responsive genes in a CBF-independent manner. It is expressed in response to cold but not ABA.	0	0	1	0	0	0
AT2G22430	HB6	Encodes a homeodomain leucine zipper class I (HD-Zip I) protein that is a target of the protein phosphatase ABI1 and regulates hormone responses in Arabidopsis.	AT1G29395	COR413IM1	Integral membrane protein in the inner envelope of chloroplasts. Provide freezing tolerance. Expression is induced by short-term cold-treatment, water deprivation, and abscisic acid treatment.	0	0	1	0	0	0
AT2G22430	HB6	Encodes a homeodomain leucine zipper class I (HD-Zip I) protein that is a target of the protein phosphatase ABI1 and regulates hormone responses in Arabidopsis.	AT3G05800	AIF1	AtBS1(activation-tagged BRI1 suppressor 1)-interacting factor 1	0	0	1	0	0	0
AT2G22430	HB6	Encodes a homeodomain leucine zipper class I (HD-Zip I) protein that is a target of the protein phosphatase ABI1 and regulates hormone responses in Arabidopsis.	AT4G37580	HLS1	involved in apical hook development. putative N-acetyltransferase	0	0	1	0	0	0
AT2G22430	HB6	Encodes a homeodomain leucine zipper class I (HD-Zip I) protein that is a target of the protein phosphatase ABI1 and regulates hormone responses in Arabidopsis.	AT2G22190	TPPE	Haloacid dehalogenase-like hydrolase (HAD) superfamily protein	0	0	1	0	0	0
AT2G23290	MYB70	Member of the R2R3 factor gene family.	AT4G28720	YUC8	Auxin biosynthetic gene regulated by RVE1. Overexpression leads to suppression of bri1 phenotype.	0	0	1	0	1	1
AT2G23340	DEAR3	encodes a member of the DREB subfamily A-5 of ERF/AP2 transcription factor family. The protein contains one AP2 domain. There are 16 members in this subfamily including RAP2.1, RAP2.9 and RAP2.10.	AT1G51090	ATHMAD1	Heavy metal associated domain containing protein involved in plant immunity.Mutants show an increase in root length under NO stress and reduction in root length under H2O2 stress conditions. Mutants show increases in defense responses to pathogens including hypersensitive lesions, increased resistance and induction of SAR genes.	0	0	1	0	0	0
AT2G26150	HSFA2	member of Heat Stress Transcription Factor (Hsf) family. Involved in response to misfolded protein accumulation in the cytosol. Regulated by alternative splicing and non-sense-mediated decay.	AT1G74310	HSP101	Encodes ClpB1, which belongs to the Casein lytic proteinase/heat shock protein 100 (Clp/Hsp100) family. Involved in refolding of proteins which form aggregates under heat stress. Also known as AtHsp101. AtHsp101 is a cytosolic heat shock protein required for acclimation to high temperature.	0	0	1	1	1	0
AT2G28550	RAP2.7	related to AP2.7	AT3G20015	AT3G20015	Eukaryotic aspartyl protease family protein	0	0	1	0	0	0
AT2G30250	WRKY25	member of WRKY Transcription Factor; Group I. Located in nucleus. Involved in response to various abiotic stresses - especially salt stress.	AT1G59910	FORMIN7	Member of family of cytoskeletal-interacting proteins which have the ability to stimulate actin nucleation and barbed-end capping through the combined activity of conserved formin-homology 1 (FH1) and formin-homology 2 (FH2) domains.	0	0	1	0	0	0
AT2G35700	ERF38	encodes a member of the DREB subfamily A-4 of ERF/AP2 transcription factor family. The protein contains one AP2 domain. There are 17 members in this subfamily including TINY. Thought to be involved in secondary cell wall metabolism.	AT2G23340	DEAR3	encodes a member of the DREB subfamily A-5 of ERF/AP2 transcription factor family. The protein contains one AP2 domain. There are 16 members in this subfamily including RAP2.1, RAP2.9 and RAP2.10.	0	0	1	0	0	0
AT2G36270	ABI5	Encodes a member of the basic leucine zipper transcription factor family, involved in ABA signalling during seed maturation and germination. The Arabidopsis abscisic acid (ABA)-insensitive abi5 mutants have pleiotropic defects in ABA response, including decreased sensitivity to ABA inhibition of germination and altered expression of some ABA-regulated genes. Comparison of seed and ABA-inducible v…	AT1G69870	NPF2.13	Encodes a low affinity nitrate transporter NRT1.7. Expressed in phloem. Responsible for source-to-sink remobilization of nitrate. The mRNA is cell-to-cell mobile.	0	0	1	0	0	0
AT2G36270	ABI5	Encodes a member of the basic leucine zipper transcription factor family, involved in ABA signalling during seed maturation and germination. The Arabidopsis abscisic acid (ABA)-insensitive abi5 mutants have pleiotropic defects in ABA response, including decreased sensitivity to ABA inhibition of germination and altered expression of some ABA-regulated genes. Comparison of seed and ABA-inducible v…	AT2G38465	AT2G38465	hypothetical protein	0	0	1	0	0	0
AT2G36270	ABI5	Encodes a member of the basic leucine zipper transcription factor family, involved in ABA signalling during seed maturation and germination. The Arabidopsis abscisic acid (ABA)-insensitive abi5 mutants have pleiotropic defects in ABA response, including decreased sensitivity to ABA inhibition of germination and altered expression of some ABA-regulated genes. Comparison of seed and ABA-inducible v…	AT2G46270	GBF3	encodes a bZIP G-box binding protein whose expression is induced by ABA. It has been shown to bind to Adh that contains the G-box and is induced by cold and water deprivation. GBF3 has been shown to be expressed mostly in the root and dark-grown leaves. GBF3 can act as homodimers and as heterodimers with GFB1, GBF2 and GBF4. In addition, GBF3!?s DNA binding activity is enhanced by GIP1, GPRI1 and…	0	0	1	0	0	0
AT2G36270	ABI5	Encodes a member of the basic leucine zipper transcription factor family, involved in ABA signalling during seed maturation and germination. The Arabidopsis abscisic acid (ABA)-insensitive abi5 mutants have pleiotropic defects in ABA response, including decreased sensitivity to ABA inhibition of germination and altered expression of some ABA-regulated genes. Comparison of seed and ABA-inducible v…	AT1G77200	AT1G77200	encodes a member of the DREB subfamily A-4 of ERF/AP2 transcription factor family. The protein contains one AP2 domain. There are 17 members in this subfamily including TINY.	0	0	1	0	0	0
AT2G43010	PIF4	Isolated as a semidominant mutation defective in red -light responses. Encodes a nuclear localized bHLH protein that interacts with active PhyB protein. Negatively regulates phyB mediated red light responses. Involved in shade avoidance response. Protein abundance is negatively regulated by PhyB.	AT1G19000	AT1G19000	Homeodomain-like superfamily protein	0	0	1	0	0	0
AT2G43010	PIF4	Isolated as a semidominant mutation defective in red -light responses. Encodes a nuclear localized bHLH protein that interacts with active PhyB protein. Negatively regulates phyB mediated red light responses. Involved in shade avoidance response. Protein abundance is negatively regulated by PhyB.	AT3G05370	RLP31	receptor like protein 31	0	0	1	0	0	0
AT2G43010	PIF4	Isolated as a semidominant mutation defective in red -light responses. Encodes a nuclear localized bHLH protein that interacts with active PhyB protein. Negatively regulates phyB mediated red light responses. Involved in shade avoidance response. Protein abundance is negatively regulated by PhyB.	AT4G39770	TPPH	Haloacid dehalogenase-like hydrolase (HAD) superfamily protein	0	0	1	0	0	0
AT2G43010	PIF4	Isolated as a semidominant mutation defective in red -light responses. Encodes a nuclear localized bHLH protein that interacts with active PhyB protein. Negatively regulates phyB mediated red light responses. Involved in shade avoidance response. Protein abundance is negatively regulated by PhyB.	AT1G70210	CYCD1;1	Encodes a D-type cyclin that physically interacts with CDC2A. Its expression is upregulated early during germination.	0	0	1	0	0	0
AT2G44940	ERF34	encodes a member of the DREB subfamily A-4 of ERF/AP2 transcription factor family. The protein contains one AP2 domain. There are 17 members in this subfamily including TINY.	AT4G29720	PAO5	polyamine oxidase 5	0	0	1	0	1	0
AT2G44940	ERF34	encodes a member of the DREB subfamily A-4 of ERF/AP2 transcription factor family. The protein contains one AP2 domain. There are 17 members in this subfamily including TINY.	AT5G62520	SRO5	Encodes a protein with similarity to RCD1 but without the WWE domain. The protein does have a PARP signature upstream of the C-terminal protein interaction domain. The PARP signature may bind NAD+ and attach the ADP-ribose-moiety from NAD+ to the target molecule. Its presence suggests a role for the protein in ADP ribosylation. Up-regulated by NaCl. SRO5 and P5CDH (an overlapping gene in the anti…	0	0	1	0	1	0
AT2G44940	ERF34	encodes a member of the DREB subfamily A-4 of ERF/AP2 transcription factor family. The protein contains one AP2 domain. There are 17 members in this subfamily including TINY.	AT1G75860	AT1G75860	DNA ligase	0	0	1	0	1	0
AT2G45660	AGL20	Controls flowering and is required for CO to promote flowering. It acts downstream of FT. Overexpression of (SOC1) AGL20 suppresses not only the late flowering of plants that have functional FRI and FLC alleles but also the delayed phase transitions during the vegetative stages of development. AGL20/SOC1 acts with AGL24 to promote flowering and inflorescence meristem identity.AGL20 upregulates ex…	AT2G28840	XBAT31	hypothetical protein	0	0	1	0	0	0
AT2G45660	AGL20	Controls flowering and is required for CO to promote flowering. It acts downstream of FT. Overexpression of (SOC1) AGL20 suppresses not only the late flowering of plants that have functional FRI and FLC alleles but also the delayed phase transitions during the vegetative stages of development. AGL20/SOC1 acts with AGL24 to promote flowering and inflorescence meristem identity.AGL20 upregulates ex…	AT2G46830	CCA1	Encodes a transcriptional repressor that performs overlapping functions with LHY in a regulatory feedback loop that is closely associated with the circadian oscillator of Arabidopsis. Binds to the evening element in the promoter of TOC1 and represses TOC1 transcription. CCA1 and LHY colocalize in the nucleus and form heterodimers in vivo. CCA1 and LHY function synergistically in regulating circad…	0	0	1	0	0	0
AT2G45660	AGL20	Controls flowering and is required for CO to promote flowering. It acts downstream of FT. Overexpression of (SOC1) AGL20 suppresses not only the late flowering of plants that have functional FRI and FLC alleles but also the delayed phase transitions during the vegetative stages of development. AGL20/SOC1 acts with AGL24 to promote flowering and inflorescence meristem identity.AGL20 upregulates ex…	AT5G42900	COR27	cold regulated protein 27	0	0	1	0	0	0
AT2G45660	AGL20	Controls flowering and is required for CO to promote flowering. It acts downstream of FT. Overexpression of (SOC1) AGL20 suppresses not only the late flowering of plants that have functional FRI and FLC alleles but also the delayed phase transitions during the vegetative stages of development. AGL20/SOC1 acts with AGL24 to promote flowering and inflorescence meristem identity.AGL20 upregulates ex…	AT3G47620	TCP14	Encodes a transcription factor AtTCP14 that regulates seed germination. AtTCP14 shows elevated expression level just prior to germination. AtTCP14 is predominantly expressed in the vascular tissue of the embryo, and affects gene expression in radicles in a non-cell-autonomous manner.	0	0	1	0	0	0
AT2G45660	AGL20	Controls flowering and is required for CO to promote flowering. It acts downstream of FT. Overexpression of (SOC1) AGL20 suppresses not only the late flowering of plants that have functional FRI and FLC alleles but also the delayed phase transitions during the vegetative stages of development. AGL20/SOC1 acts with AGL24 to promote flowering and inflorescence meristem identity.AGL20 upregulates ex…	AT4G34950	MFS1	Major facilitator superfamily protein	0	0	1	0	0	0
AT2G45660	AGL20	Controls flowering and is required for CO to promote flowering. It acts downstream of FT. Overexpression of (SOC1) AGL20 suppresses not only the late flowering of plants that have functional FRI and FLC alleles but also the delayed phase transitions during the vegetative stages of development. AGL20/SOC1 acts with AGL24 to promote flowering and inflorescence meristem identity.AGL20 upregulates ex…	AT3G46970	PHS2	Encodes a cytosolic alpha-glucan phosphorylase. In vitro, the enzyme has a preference for branched polysaccharides, such as glycogen.	0	0	1	0	0	0
AT2G45660	AGL20	Controls flowering and is required for CO to promote flowering. It acts downstream of FT. Overexpression of (SOC1) AGL20 suppresses not only the late flowering of plants that have functional FRI and FLC alleles but also the delayed phase transitions during the vegetative stages of development. AGL20/SOC1 acts with AGL24 to promote flowering and inflorescence meristem identity.AGL20 upregulates ex…	AT1G09770	CDC5	Member of MYB3R- and R2R3- type MYB- encoding genes. Essential for plant innate immunity. Interacts with MOS4 and PRL1. The mRNA is cell-to-cell mobile.	0	0	1	0	0	0
AT2G45660	AGL20	Controls flowering and is required for CO to promote flowering. It acts downstream of FT. Overexpression of (SOC1) AGL20 suppresses not only the late flowering of plants that have functional FRI and FLC alleles but also the delayed phase transitions during the vegetative stages of development. AGL20/SOC1 acts with AGL24 to promote flowering and inflorescence meristem identity.AGL20 upregulates ex…	AT3G15210	ERF4	Encodes a member of the ERF (ethylene response factor) subfamily B-1 of ERF/AP2 transcription factor family (ATERF-4). The protein contains one AP2 domain. Acts as a negative regulator of JA-responsive defense gene expression and resistance to the necrotrophic fungal pathogen Fusarium oxysporum and antagonizes JA inhibition of root elongation. The mRNA is cell-to-cell mobile.	0	0	1	0	0	0
AT2G45660	AGL20	Controls flowering and is required for CO to promote flowering. It acts downstream of FT. Overexpression of (SOC1) AGL20 suppresses not only the late flowering of plants that have functional FRI and FLC alleles but also the delayed phase transitions during the vegetative stages of development. AGL20/SOC1 acts with AGL24 to promote flowering and inflorescence meristem identity.AGL20 upregulates ex…	AT3G14440	NCED3	Encodes 9-<i>cis</i>-epoxycarotenoid dioxygenase, a key enzyme in the biosynthesis of abscisic acid. Regulated in response to drought and salinity. Expressed in roots, flowers and seeds. Localized to the chloroplast stroma and thylakoid membrane.	0	0	1	0	0	0
AT2G45660	AGL20	Controls flowering and is required for CO to promote flowering. It acts downstream of FT. Overexpression of (SOC1) AGL20 suppresses not only the late flowering of plants that have functional FRI and FLC alleles but also the delayed phase transitions during the vegetative stages of development. AGL20/SOC1 acts with AGL24 to promote flowering and inflorescence meristem identity.AGL20 upregulates ex…	AT2G22500	UCP5	Encodes one of the mitochondrial dicarboxylate carriers (DIC): DIC1 (AT2G22500), DIC2 (AT4G24570), DIC3 (AT5G09470).	0	0	1	0	0	0
AT2G46270	GBF3	encodes a bZIP G-box binding protein whose expression is induced by ABA. It has been shown to bind to Adh that contains the G-box and is induced by cold and water deprivation. GBF3 has been shown to be expressed mostly in the root and dark-grown leaves. GBF3 can act as homodimers and as heterodimers with GFB1, GBF2 and GBF4. In addition, GBF3!?s DNA binding activity is enhanced by GIP1, GPRI1 and…	AT1G09350	GolS3	Predicted to encode a galactinol synthase	0	0	1	0	0	0
AT2G46270	GBF3	encodes a bZIP G-box binding protein whose expression is induced by ABA. It has been shown to bind to Adh that contains the G-box and is induced by cold and water deprivation. GBF3 has been shown to be expressed mostly in the root and dark-grown leaves. GBF3 can act as homodimers and as heterodimers with GFB1, GBF2 and GBF4. In addition, GBF3!?s DNA binding activity is enhanced by GIP1, GPRI1 and…	AT3G62260	AT3G62260	Protein phosphatase 2C family protein	0	0	1	0	0	0
AT2G46270	GBF3	encodes a bZIP G-box binding protein whose expression is induced by ABA. It has been shown to bind to Adh that contains the G-box and is induced by cold and water deprivation. GBF3 has been shown to be expressed mostly in the root and dark-grown leaves. GBF3 can act as homodimers and as heterodimers with GFB1, GBF2 and GBF4. In addition, GBF3!?s DNA binding activity is enhanced by GIP1, GPRI1 and…	AT3G02990	HSFA1E	member of Heat Stress Transcription Factor (Hsf) family The mRNA is cell-to-cell mobile.	0	0	1	0	0	0
AT2G46830	CCA1	Encodes a transcriptional repressor that performs overlapping functions with LHY in a regulatory feedback loop that is closely associated with the circadian oscillator of Arabidopsis. Binds to the evening element in the promoter of TOC1 and represses TOC1 transcription. CCA1 and LHY colocalize in the nucleus and form heterodimers in vivo. CCA1 and LHY function synergistically in regulating circad…	AT5G61380	TOC1	Pseudo response regulator involved in the generation of circadian rhythms. TOC1 appears to shorten the period of circumnutation speed. TOC1 contributes to the plant fitness (carbon fixation, biomass) by influencing the circadian clock period. PRR3 may increase the stability of TOC1 by preventing interactions between TOC1 and the F-box protein ZTL. Expression of TOC1 is correlated with rhythmic ch…	0	0	1	0	0	0
AT2G46830	CCA1	Encodes a transcriptional repressor that performs overlapping functions with LHY in a regulatory feedback loop that is closely associated with the circadian oscillator of Arabidopsis. Binds to the evening element in the promoter of TOC1 and represses TOC1 transcription. CCA1 and LHY colocalize in the nucleus and form heterodimers in vivo. CCA1 and LHY function synergistically in regulating circad…	AT1G22770	GI	Together with CONSTANTS (CO) and FLOWERING LOCUS T (FT), GIGANTEA promotes flowering under long days in a circadian clock-controlled flowering pathway. GI acts earlier than CO and FT in the pathway by increasing CO and FT mRNA abundance. Located in the nucleus. Regulates several developmental processes, including photoperiod-mediated flowering, phytochrome B signaling, circadian clock, carbohydra…	0	0	1	0	0	0
AT2G46830	CCA1	Encodes a transcriptional repressor that performs overlapping functions with LHY in a regulatory feedback loop that is closely associated with the circadian oscillator of Arabidopsis. Binds to the evening element in the promoter of TOC1 and represses TOC1 transcription. CCA1 and LHY colocalize in the nucleus and form heterodimers in vivo. CCA1 and LHY function synergistically in regulating circad…	AT5G52310	LTI78	cold regulated gene, the 5' region of cor78 has cis-acting regulatory elements that can impart cold-regulated gene expression The mRNA is cell-to-cell mobile.	0	0	1	0	0	0
AT3G02990	HSFA1E	member of Heat Stress Transcription Factor (Hsf) family The mRNA is cell-to-cell mobile.	AT3G47550	AT3G47550	RING/FYVE/PHD zinc finger superfamily protein	0	0	1	0	0	0
AT3G04030	MYR2	Homeodomain-like superfamily protein	AT3G17860	JAZ3	JAZs are direct targets of the SCFCOI1 E3 ubiquitin-ligase and JA treatment induces their proteasome-mediated degradation. Furthermore, JAI3 negatively regulates the key transcriptional activator of JA responses, AtMYC2. The C-terminal portion of JAZ3, including the Jas domain, appears to be important for JAZ3-COI1 binding in the presence of coronatine.	0	0	1	0	0	0
AT3G11020	DREB2B	encodes a member of the DREB subfamily A-2 of ERF/AP2 transcription factor family (DREB2B). The protein contains one AP2 domain. There are eight members in this subfamily including DREB2A.	AT3G05220	AT3G05220	Heavy metal transport/detoxification superfamily protein	0	0	1	0	0	0
AT3G11020	DREB2B	encodes a member of the DREB subfamily A-2 of ERF/AP2 transcription factor family (DREB2B). The protein contains one AP2 domain. There are eight members in this subfamily including DREB2A.	AT2G23120	AT2G23120	Late embryogenesis abundant protein, group 6	0	0	1	0	0	0
AT3G11020	DREB2B	encodes a member of the DREB subfamily A-2 of ERF/AP2 transcription factor family (DREB2B). The protein contains one AP2 domain. There are eight members in this subfamily including DREB2A.	AT4G02350	SEC15B	Encodes a member of the exocyst complex gene family. The exocyst is a protein complex involved in tethering vesicles to the plasma membrane during regulated or polarized secretion. The mRNA is cell-to-cell mobile.	0	0	1	0	0	0
AT3G11020	DREB2B	encodes a member of the DREB subfamily A-2 of ERF/AP2 transcription factor family (DREB2B). The protein contains one AP2 domain. There are eight members in this subfamily including DREB2A.	AT5G39785	AT5G39785	hypothetical protein (DUF1666)	0	0	1	0	0	0
AT3G11020	DREB2B	encodes a member of the DREB subfamily A-2 of ERF/AP2 transcription factor family (DREB2B). The protein contains one AP2 domain. There are eight members in this subfamily including DREB2A.	AT4G33985	AT4G33985	membrane insertase, putative (DUF1685)	0	0	1	0	0	0
AT3G11020	DREB2B	encodes a member of the DREB subfamily A-2 of ERF/AP2 transcription factor family (DREB2B). The protein contains one AP2 domain. There are eight members in this subfamily including DREB2A.	AT5G04340	ZAT6	Encodes a C2H2 zinc finger transcription factor that coordinately activates phytochelatin-synthesis related gene expression and directly targets GSH1 by binding to its promoter to positively regulate Cd accumulation and tolerance.	0	0	1	0	0	0
AT3G11020	DREB2B	encodes a member of the DREB subfamily A-2 of ERF/AP2 transcription factor family (DREB2B). The protein contains one AP2 domain. There are eight members in this subfamily including DREB2A.	AT1G75860	AT1G75860	DNA ligase	0	0	1	0	0	0
AT3G15210	ERF4	Encodes a member of the ERF (ethylene response factor) subfamily B-1 of ERF/AP2 transcription factor family (ATERF-4). The protein contains one AP2 domain. Acts as a negative regulator of JA-responsive defense gene expression and resistance to the necrotrophic fungal pathogen Fusarium oxysporum and antagonizes JA inhibition of root elongation. The mRNA is cell-to-cell mobile.	AT2G30250	WRKY25	member of WRKY Transcription Factor; Group I. Located in nucleus. Involved in response to various abiotic stresses - especially salt stress.	0	0	1	0	0	0
AT3G15210	ERF4	Encodes a member of the ERF (ethylene response factor) subfamily B-1 of ERF/AP2 transcription factor family (ATERF-4). The protein contains one AP2 domain. Acts as a negative regulator of JA-responsive defense gene expression and resistance to the necrotrophic fungal pathogen Fusarium oxysporum and antagonizes JA inhibition of root elongation. The mRNA is cell-to-cell mobile.	AT5G15190	AT5G15190	hypothetical protein	0	0	1	0	0	0
AT3G15210	ERF4	Encodes a member of the ERF (ethylene response factor) subfamily B-1 of ERF/AP2 transcription factor family (ATERF-4). The protein contains one AP2 domain. Acts as a negative regulator of JA-responsive defense gene expression and resistance to the necrotrophic fungal pathogen Fusarium oxysporum and antagonizes JA inhibition of root elongation. The mRNA is cell-to-cell mobile.	AT1G52890	NAC019	encodes a NAC transcription factor whose expression is induced by drought, high salt, and abscisic acid. This gene binds to ERD1 promoter in vitro.	0	0	1	0	0	0
AT3G15210	ERF4	Encodes a member of the ERF (ethylene response factor) subfamily B-1 of ERF/AP2 transcription factor family (ATERF-4). The protein contains one AP2 domain. Acts as a negative regulator of JA-responsive defense gene expression and resistance to the necrotrophic fungal pathogen Fusarium oxysporum and antagonizes JA inhibition of root elongation. The mRNA is cell-to-cell mobile.	AT2G40080	ELF4	Encodes a novel nuclear 111 amino-acid phytochrome-regulated component of a negative feedback loop involving the circadian clock central oscillator components CCA1 and LHY. ELF4 is necessary for light-induced expression of both CCA1 and LHY, and conversely, CCA1 and LHY act negatively on light-induced ELF4 expression. ELF4 promotes clock accuracy and is required for sustained rhythms in the absen…	0	0	1	0	0	0
AT3G16770	EBP	Encodes a member of the ERF (ethylene response factor) subfamily B-2 of the plant specific ERF/AP2 transcription factor family (RAP2.3). The protein contains one AP2 domain. There are 5 members in this subfamily including RAP2.2 AND RAP2.12.It is localized to the nucleus and acts as a transcriptional activator through the GCC-box. It has been identified as a suppressor of Bax-induced cell death b…	AT1G23020	FRO3	Encodes a ferric chelate reductase whose transcription is regulated by FIT1. Expressed in the root, shoot, flower and cotyledon.	0	0	1	0	0	0
AT3G20310	ERF7	Encodes a member of the ERF (ethylene response factor) subfamily B-1 of ERF/AP2 transcription factor family (ATERF-7). The protein contains one AP2 domain. Phosphorylated by PKS3 in vitro. Involved in ABA-mediated responses. Acts as a repressor of GCC box?mediated transcription together with AtSin3 and HDA19.	AT2G05940	RIPK	Encodes a receptor-like cytoplasmic kinase that phosphorylates the host target RIN4, leading to the activation of a plant innate immune receptor RPM1.	0	0	1	0	0	0
AT3G20310	ERF7	Encodes a member of the ERF (ethylene response factor) subfamily B-1 of ERF/AP2 transcription factor family (ATERF-7). The protein contains one AP2 domain. Phosphorylated by PKS3 in vitro. Involved in ABA-mediated responses. Acts as a repressor of GCC box?mediated transcription together with AtSin3 and HDA19.	AT4G36550	AT4G36550	ARM repeat superfamily protein	0	0	1	0	0	0
AT3G20310	ERF7	Encodes a member of the ERF (ethylene response factor) subfamily B-1 of ERF/AP2 transcription factor family (ATERF-7). The protein contains one AP2 domain. Phosphorylated by PKS3 in vitro. Involved in ABA-mediated responses. Acts as a repressor of GCC box?mediated transcription together with AtSin3 and HDA19.	AT5G13700	PAO1	Encodes a protein with polyamine oxidase activity. The mRNA of this gene is only expressed in very low amounts in the organs where it was detected (light-grown plants).	0	0	1	0	0	0
AT3G27010	TCP20	Belongs to a TCP protein transcription factor family. Members of this family contain a predicted basic-helix-loop-helix domain involved in DNA binding. Related to rice PCF1 and PCF2 genes. Binds to the GCCCR element of CYCB1;1. Involved in regulation of expression of cell cycle control and ribosomal protein genes.	AT5G58570	AT5G58570	transmembrane protein	0	0	1	0	0	0
AT3G47620	TCP14	Encodes a transcription factor AtTCP14 that regulates seed germination. AtTCP14 shows elevated expression level just prior to germination. AtTCP14 is predominantly expressed in the vascular tissue of the embryo, and affects gene expression in radicles in a non-cell-autonomous manner.	AT3G08760	ATSIK	Encodes an osmotic stress-inducible kinase that functions as a negative regulator of osmotic stress signaling in plants.	0	0	1	0	0	0
AT3G47620	TCP14	Encodes a transcription factor AtTCP14 that regulates seed germination. AtTCP14 shows elevated expression level just prior to germination. AtTCP14 is predominantly expressed in the vascular tissue of the embryo, and affects gene expression in radicles in a non-cell-autonomous manner.	AT2G01150	RHA2B	Encodes a RING-H2 finger protein that is expressed in vascular tissue, root tips, embryos and pistils.	0	0	1	0	0	0
AT3G47620	TCP14	Encodes a transcription factor AtTCP14 that regulates seed germination. AtTCP14 shows elevated expression level just prior to germination. AtTCP14 is predominantly expressed in the vascular tissue of the embryo, and affects gene expression in radicles in a non-cell-autonomous manner.	AT2G02100	LCR69	Predicted to encode a PR (pathogenesis-related) protein. Belongs to the plant defensin (PDF) family with the following members: At1g75830/PDF1.1, At5g44420/PDF1.2a, At2g26020/PDF1.2b, At5g44430/PDF1.2c, At2g26010/PDF1.3, At1g19610/PDF1.4, At1g55010/PDF1.5, At2g02120/PDF2.1, At2g02100/PDF2.2, At2g02130/PDF2.3, At1g61070/PDF2.4, At5g63660/PDF2.5, At2g02140/PDF2.6, At5g38330/PDF3.1 and At4g30070/PDF…	0	0	1	0	0	0
AT3G47620	TCP14	Encodes a transcription factor AtTCP14 that regulates seed germination. AtTCP14 shows elevated expression level just prior to germination. AtTCP14 is predominantly expressed in the vascular tissue of the embryo, and affects gene expression in radicles in a non-cell-autonomous manner.	AT2G40130	SMXL8	Encodes a member of an eight-gene family (SMAX1 and SMAX1-like) that has weak similarity to AtHSP101, a ClpB chaperonin required for thermotolerance.	0	0	1	0	0	0
AT3G47620	TCP14	Encodes a transcription factor AtTCP14 that regulates seed germination. AtTCP14 shows elevated expression level just prior to germination. AtTCP14 is predominantly expressed in the vascular tissue of the embryo, and affects gene expression in radicles in a non-cell-autonomous manner.	AT3G06500	A/N-InvC	Encodes an alkaline/neutral invertase which localizes in mitochondria. It may be modulating hormone balance in relation to the radicle emergence. Mutants display severely reduced shoot growth and reduced oxygen consumption. Mutant root development is not affected as reported for A/N-InvA mutant (inva) plants. The mRNA is cell-to-cell mobile.	0	0	1	0	0	0
AT3G47620	TCP14	Encodes a transcription factor AtTCP14 that regulates seed germination. AtTCP14 shows elevated expression level just prior to germination. AtTCP14 is predominantly expressed in the vascular tissue of the embryo, and affects gene expression in radicles in a non-cell-autonomous manner.	AT1G02660	PLIP2	PLIP2 is a glycerolipid A1 lipase with substrate preference for monogalactosyldiacylglycerol. Expression is induced by ABA.	0	0	1	0	0	0
AT3G49530	NAC062	Transcription factor that serves as a molecular link between cold signals and pathogen resistance responses. Undergoes proteolytic processing triggered by cold-induced changes in membrane fluidity.It relocates from the plasma membrane to the nucleus in response to ER stress. NAC062 is phosphorylated by SnRK2.8 at Thr-142.	AT3G12320	LNK3	hypothetical protein	0	0	1	0	0	0
AT3G49530	NAC062	Transcription factor that serves as a molecular link between cold signals and pathogen resistance responses. Undergoes proteolytic processing triggered by cold-induced changes in membrane fluidity.It relocates from the plasma membrane to the nucleus in response to ER stress. NAC062 is phosphorylated by SnRK2.8 at Thr-142.	AT5G59820	RHL41	Encodes a zinc finger protein involved in high light and cold acclimation. Overexpression of this putative transcription factor increases the expression level of 9 cold-responsive genes and represses the expression level of 15 cold-responsive genes, including CBF genes. Also, lines overexpressing this gene exhibits a small but reproducible increase in freeze tolerance. Because of the repression o…	0	0	1	0	0	0
AT3G50410	OBP1	Arabidopsis Dof protein containing a single 51-amino acid zinc finger DNA-binding domain, which may play an important roles in plant growth and development.	AT1G69120	AP1	Floral homeotic gene encoding a MADS domain protein homologous to SRF transcription factors. Specifies floral meristem and sepal identity. Required for the transcriptional activation of AGAMOUS. Interacts with LEAFY.Binds to promoter and regulates the expression of flowering time genes SVP, SOC1 and AGL24.	0	0	1	0	0	0
AT3G50700	IDD2	zinc finger protein, similar to maize Indeterminate1 (ID1)	AT3G60200	AT3G60200	hypothetical protein	0	0	1	0	0	0
AT3G59060	PIL6	Encodes a novel Myc-related bHLH transcription factor, which physically associated with APRR1/TOC1 and is a member of PIF3 transcription factor family. Involved in shade avoidance. Functions as negative regulator of PhyB. Protein levels are modulated by phytochrome B.	AT1G19000	AT1G19000	Homeodomain-like superfamily protein	0	0	1	0	0	0
AT3G59060	PIL6	Encodes a novel Myc-related bHLH transcription factor, which physically associated with APRR1/TOC1 and is a member of PIF3 transcription factor family. Involved in shade avoidance. Functions as negative regulator of PhyB. Protein levels are modulated by phytochrome B.	AT4G39770	TPPH	Haloacid dehalogenase-like hydrolase (HAD) superfamily protein	0	0	1	0	0	0
AT3G59060	PIL6	Encodes a novel Myc-related bHLH transcription factor, which physically associated with APRR1/TOC1 and is a member of PIF3 transcription factor family. Involved in shade avoidance. Functions as negative regulator of PhyB. Protein levels are modulated by phytochrome B.	AT5G19120	AT5G19120	Eukaryotic aspartyl protease family protein	0	0	1	0	0	0
AT3G62420	BZIP53	Encodes a group-S bZIP transcription factor. Forms heterodimers with group-C bZIP transcription factors. The heterodimers bind to the ACTCAT cis-element of proline dehydrogenase gene.	AT5G64510	TIN1	Encodes Tunicamycin Induced 1(TIN1), a plant-specic ER stress-inducible protein. TIN1 mutation affects pollen surface morphology. Transcriptionally induced by treatment with the N-linked glyclsylation inhibitor tunicamycin.	0	0	1	0	0	0
AT3G62420	BZIP53	Encodes a group-S bZIP transcription factor. Forms heterodimers with group-C bZIP transcription factors. The heterodimers bind to the ACTCAT cis-element of proline dehydrogenase gene.	AT4G34630	AT4G34630	prostatic spermine-binding-like protein	0	0	1	0	0	0
AT4G01120	GBF2	bZIP (basic leucine zipper) transcription factor that binds to the G-box regulatory element found in many plant promoters. GBF2 nuclear localization is increased by blue light	AT3G09350	Fes1A	Encodes one of the Arabidopsis orthologs of the human Hsp70-binding protein 1 (HspBP-1) and yeast Fes1p: Fes1A (AT3G09350), Fes1B (AT3G53800), Fes1C (AT5G02150). Fes1A is cytosolic and associates with cytosolic Hsp70. Mutants showed increased heat-sensitive phenotype suggestion the involvement of Fes1A in acquired thermotolerance. Does not have nucleotide exchange factor activity in vitro.	0	0	1	0	0	0
AT4G11660	AT-HSFB2B	member of Heat Stress Transcription Factor (Hsf) family	AT1G26800	MPSR1	MPSR1 is cytoplasmic E3 ligase that senses misfolded proteins independently of chaperones and targets those proteins for degradation via the 26S proteasome.	0	0	1	0	0	0
AT4G11660	AT-HSFB2B	member of Heat Stress Transcription Factor (Hsf) family	AT1G74310	HSP101	Encodes ClpB1, which belongs to the Casein lytic proteinase/heat shock protein 100 (Clp/Hsp100) family. Involved in refolding of proteins which form aggregates under heat stress. Also known as AtHsp101. AtHsp101 is a cytosolic heat shock protein required for acclimation to high temperature.	0	0	1	0	0	0
AT4G14770	TCX2	Regulates fate transition and cell Divisions in the stomatal lineage.	AT3G23730	XTH16	xyloglucan endotransglucosylase/hydrolase 16	0	0	1	0	1	1
AT4G17490	ERF6	Encodes a member of the ERF (ethylene response factor) subfamily B-3 of ERF/AP2 transcription factor family (ATERF-6). The protein contains one AP2 domain. There are 18 members in this subfamily including ATERF-1, ATERF-2, AND ATERF-5. It is involved in the response to reactive oxygen species and light stress.	AT1G19770	PUP14	Member of a family of proteins related to PUP1, a purine transporter. May be involved in the transport of purine and purine derivatives such as cytokinins, across the plasma membrane. The mRNA is cell-to-cell mobile.	0	0	1	0	0	0
AT4G17490	ERF6	Encodes a member of the ERF (ethylene response factor) subfamily B-3 of ERF/AP2 transcription factor family (ATERF-6). The protein contains one AP2 domain. There are 18 members in this subfamily including ATERF-1, ATERF-2, AND ATERF-5. It is involved in the response to reactive oxygen species and light stress.	AT2G05940	RIPK	Encodes a receptor-like cytoplasmic kinase that phosphorylates the host target RIN4, leading to the activation of a plant innate immune receptor RPM1.	0	0	1	0	0	0
AT4G17750	HSF1	native protein is a trimer, interacts with HSP70, also with TBP, DNA interaction is modulated by phosphorylation and is heat-shock inducible	AT5G12030	HSP17.6A	Encodes a cytosolic small heat shock protein with chaperone activity that is induced by heat and osmotic stress and is also expressed late in seed development.	0	0	1	1	1	1
AT4G18770	MYB98	MYB98 is a member of the R2R3-MYB gene family, the members of which likely encode transcription factors. Within an ovule, MYB98 is expressed exclusively in the synergid cells, and mutations in this gene affect the female gametophyte specifically. myb98 female gametophytes are affected in two unique features of the synergid cell, pollen tube guidance and the filiform apparatus, but are otherwise n…	AT4G39320	AT4G39320	microtubule-associated protein-like protein	0	0	1	0	0	1
AT4G18770	MYB98	MYB98 is a member of the R2R3-MYB gene family, the members of which likely encode transcription factors. Within an ovule, MYB98 is expressed exclusively in the synergid cells, and mutations in this gene affect the female gametophyte specifically. myb98 female gametophytes are affected in two unique features of the synergid cell, pollen tube guidance and the filiform apparatus, but are otherwise n…	AT4G14770	TCX2	Regulates fate transition and cell Divisions in the stomatal lineage.	0	0	1	0	0	1
AT4G18770	MYB98	MYB98 is a member of the R2R3-MYB gene family, the members of which likely encode transcription factors. Within an ovule, MYB98 is expressed exclusively in the synergid cells, and mutations in this gene affect the female gametophyte specifically. myb98 female gametophytes are affected in two unique features of the synergid cell, pollen tube guidance and the filiform apparatus, but are otherwise n…	AT1G61800	GPT2	glucose6-Phosphate/phosphate transporter 2. Expression is upregulated in the shoot of cax1/cax3 mutant. The mRNA is cell-to-cell mobile.	0	0	1	0	0	1
AT4G24240	WRKY7	Encodes a Ca-dependent calmodulin binding protein. Sequence similarity to the WRKY transcription factor gene family.	AT1G59910	FORMIN7	Member of family of cytoskeletal-interacting proteins which have the ability to stimulate actin nucleation and barbed-end capping through the combined activity of conserved formin-homology 1 (FH1) and formin-homology 2 (FH2) domains.	0	0	1	0	0	0
AT4G24240	WRKY7	Encodes a Ca-dependent calmodulin binding protein. Sequence similarity to the WRKY transcription factor gene family.	AT1G27770	ACA1	Encodes a chloroplast envelope Ca2+-ATPase with an N-terminal autoinhibitor.	0	0	1	0	0	0
AT4G25480	CBF3	encodes a member of the DREB subfamily A-1 of ERF/AP2 transcription factor family (CBF3). The protein contains one AP2 domain. There are six members in this subfamily, including CBF1, CBF2, and CBF3. This gene is involved in response to low temperature and abscisic acid.	AT1G51090	ATHMAD1	Heavy metal associated domain containing protein involved in plant immunity.Mutants show an increase in root length under NO stress and reduction in root length under H2O2 stress conditions. Mutants show increases in defense responses to pathogens including hypersensitive lesions, increased resistance and induction of SAR genes.	0	0	1	0	0	0
AT4G25480	CBF3	encodes a member of the DREB subfamily A-1 of ERF/AP2 transcription factor family (CBF3). The protein contains one AP2 domain. There are six members in this subfamily, including CBF1, CBF2, and CBF3. This gene is involved in response to low temperature and abscisic acid.	AT4G29720	PAO5	polyamine oxidase 5	0	0	1	0	0	0
AT4G25480	CBF3	encodes a member of the DREB subfamily A-1 of ERF/AP2 transcription factor family (CBF3). The protein contains one AP2 domain. There are six members in this subfamily, including CBF1, CBF2, and CBF3. This gene is involved in response to low temperature and abscisic acid.	AT4G36010	AT4G36010	Pathogenesis-related thaumatin superfamily protein	0	0	1	0	0	0
AT4G25480	CBF3	encodes a member of the DREB subfamily A-1 of ERF/AP2 transcription factor family (CBF3). The protein contains one AP2 domain. There are six members in this subfamily, including CBF1, CBF2, and CBF3. This gene is involved in response to low temperature and abscisic acid.	AT1G20450	ERD10	Encodes a gene induced by low temperature and dehydration. Inhibits e.coli growth while overexpressed. Belongs to the dehydrin protein family, which contains highly conserved stretches of 7-17 residues that are repetitively scattered in their sequences, the K-, S-, Y- and lysine rich segments. LTI29 and LTI30 double overexpressors confer cold tolerance. Localized to membranes and cytoplasm.	0	0	1	0	0	0
AT4G25480	CBF3	encodes a member of the DREB subfamily A-1 of ERF/AP2 transcription factor family (CBF3). The protein contains one AP2 domain. There are six members in this subfamily, including CBF1, CBF2, and CBF3. This gene is involved in response to low temperature and abscisic acid.	AT2G17840	ERD7	Identified as drought-inducible gene by differential hybridization. Upregulated by high light, drought, cold and salt stress determined by microarray analysis.	0	0	1	0	0	0
AT4G28140	AT4G28140	encodes a member of the DREB subfamily A-6 of ERF/AP2 transcription factor family. The protein contains one AP2 domain. There are 8 members in this subfamily including RAP2.4.	AT1G69120	AP1	Floral homeotic gene encoding a MADS domain protein homologous to SRF transcription factors. Specifies floral meristem and sepal identity. Required for the transcriptional activation of AGAMOUS. Interacts with LEAFY.Binds to promoter and regulates the expression of flowering time genes SVP, SOC1 and AGL24.	0	0	1	0	0	0
AT4G28140	AT4G28140	encodes a member of the DREB subfamily A-6 of ERF/AP2 transcription factor family. The protein contains one AP2 domain. There are 8 members in this subfamily including RAP2.4.	AT2G35700	ERF38	encodes a member of the DREB subfamily A-4 of ERF/AP2 transcription factor family. The protein contains one AP2 domain. There are 17 members in this subfamily including TINY. Thought to be involved in secondary cell wall metabolism.	0	0	1	0	0	0
AT4G28140	AT4G28140	encodes a member of the DREB subfamily A-6 of ERF/AP2 transcription factor family. The protein contains one AP2 domain. There are 8 members in this subfamily including RAP2.4.	AT3G05220	AT3G05220	Heavy metal transport/detoxification superfamily protein	0	0	1	0	0	0
AT4G28140	AT4G28140	encodes a member of the DREB subfamily A-6 of ERF/AP2 transcription factor family. The protein contains one AP2 domain. There are 8 members in this subfamily including RAP2.4.	AT4G33985	AT4G33985	membrane insertase, putative (DUF1685)	0	0	1	0	0	0
AT4G28140	AT4G28140	encodes a member of the DREB subfamily A-6 of ERF/AP2 transcription factor family. The protein contains one AP2 domain. There are 8 members in this subfamily including RAP2.4.	AT5G61380	TOC1	Pseudo response regulator involved in the generation of circadian rhythms. TOC1 appears to shorten the period of circumnutation speed. TOC1 contributes to the plant fitness (carbon fixation, biomass) by influencing the circadian clock period. PRR3 may increase the stability of TOC1 by preventing interactions between TOC1 and the F-box protein ZTL. Expression of TOC1 is correlated with rhythmic ch…	0	0	1	0	0	0
AT4G28140	AT4G28140	encodes a member of the DREB subfamily A-6 of ERF/AP2 transcription factor family. The protein contains one AP2 domain. There are 8 members in this subfamily including RAP2.4.	AT2G28550	RAP2.7	related to AP2.7	0	0	1	0	0	0
AT4G31920	RR10	Encodes an Arabidopsis response regulator (ARR) protein that acts in concert with other type-B ARRs in the cytokinin signaling pathway. Also involved in cytokinin-dependent inhibition of hypocotyl elongation and cytokinin-dependent greening and shooting in tissue culture. ARR1, ARR10, and ARR12 are redundant regulators of drought response, with ARR1 being the most critical. ARR1, ARR10 and ARR12 …	AT5G15190	AT5G15190	hypothetical protein	0	0	1	1	1	0
AT4G31920	RR10	Encodes an Arabidopsis response regulator (ARR) protein that acts in concert with other type-B ARRs in the cytokinin signaling pathway. Also involved in cytokinin-dependent inhibition of hypocotyl elongation and cytokinin-dependent greening and shooting in tissue culture. ARR1, ARR10, and ARR12 are redundant regulators of drought response, with ARR1 being the most critical. ARR1, ARR10 and ARR12 …	AT5G62920	ARR6	Encodes a Type-A response regulator that is responsive to cytokinin treatment. Its C-ter domain is very short in comparison to other Arabidopsis ARRs (17 total). Arr6 protein is stabilized by cytokinin.	0	0	1	1	0	0
AT4G32800	AT4G32800	encodes a member of the DREB subfamily A-4 of ERF/AP2 transcription factor family. The protein contains one AP2 domain. There are 17 members in this subfamily including TINY.	AT5G62520	SRO5	Encodes a protein with similarity to RCD1 but without the WWE domain. The protein does have a PARP signature upstream of the C-terminal protein interaction domain. The PARP signature may bind NAD+ and attach the ADP-ribose-moiety from NAD+ to the target molecule. Its presence suggests a role for the protein in ADP ribosylation. Up-regulated by NaCl. SRO5 and P5CDH (an overlapping gene in the anti…	0	0	1	0	0	0
AT4G32800	AT4G32800	encodes a member of the DREB subfamily A-4 of ERF/AP2 transcription factor family. The protein contains one AP2 domain. There are 17 members in this subfamily including TINY.	AT2G31360	ADS2	Encodes a protein homologous to delta 9 acyl-lipid desaturases of cyanobacteria and acyl-CoA desaturases of yeast and mammals. expression up-regulated by cold temperature. It is involved in the synthesis of the 24:1n-9 and 26:1n-9 components of seed lipids, sphingolipids and the membrane phospholipids phosphatidylserine (PS), and phosphatidylethanolamine (PE).	0	0	1	0	0	0
AT4G32800	AT4G32800	encodes a member of the DREB subfamily A-4 of ERF/AP2 transcription factor family. The protein contains one AP2 domain. There are 17 members in this subfamily including TINY.	AT4G36010	AT4G36010	Pathogenesis-related thaumatin superfamily protein	0	0	1	0	0	0
AT4G34000	ABF3	Encodes an ABA-responsive element-binding protein with similarity to transcription factors that is expressed in response to stress and abscisic acid.	AT1G02816	AT1G02816	pectinesterase (Protein of unknown function, DUF538)	0	0	1	0	0	0
AT4G34590	GBF6	Encodes a basic domain leucine zipper (bZip) transcription factor bZIP11. Translation is repressed by sucrose. Directly regulates gene expression of ASN1 and ProDH2, which are enzyme-coding genes involved in amino acid metabolism.	AT1G22070	TGA3	Encodes a transcription factor. Like other TGAla-related factors, TGA3 has a highly conserved bZIP region and exhibits similar DNA-binding properties.	0	0	1	0	0	0
AT4G34590	GBF6	Encodes a basic domain leucine zipper (bZip) transcription factor bZIP11. Translation is repressed by sucrose. Directly regulates gene expression of ASN1 and ProDH2, which are enzyme-coding genes involved in amino acid metabolism.	AT1G22770	GI	Together with CONSTANTS (CO) and FLOWERING LOCUS T (FT), GIGANTEA promotes flowering under long days in a circadian clock-controlled flowering pathway. GI acts earlier than CO and FT in the pathway by increasing CO and FT mRNA abundance. Located in the nucleus. Regulates several developmental processes, including photoperiod-mediated flowering, phytochrome B signaling, circadian clock, carbohydra…	0	0	1	0	0	0
AT4G34590	GBF6	Encodes a basic domain leucine zipper (bZip) transcription factor bZIP11. Translation is repressed by sucrose. Directly regulates gene expression of ASN1 and ProDH2, which are enzyme-coding genes involved in amino acid metabolism.	AT1G21670	AT1G21670	DPP6 amino-terminal domain protein	0	0	1	0	0	0
AT4G34590	GBF6	Encodes a basic domain leucine zipper (bZip) transcription factor bZIP11. Translation is repressed by sucrose. Directly regulates gene expression of ASN1 and ProDH2, which are enzyme-coding genes involved in amino acid metabolism.	AT5G61380	TOC1	Pseudo response regulator involved in the generation of circadian rhythms. TOC1 appears to shorten the period of circumnutation speed. TOC1 contributes to the plant fitness (carbon fixation, biomass) by influencing the circadian clock period. PRR3 may increase the stability of TOC1 by preventing interactions between TOC1 and the F-box protein ZTL. Expression of TOC1 is correlated with rhythmic ch…	0	0	1	0	0	0
AT4G34590	GBF6	Encodes a basic domain leucine zipper (bZip) transcription factor bZIP11. Translation is repressed by sucrose. Directly regulates gene expression of ASN1 and ProDH2, which are enzyme-coding genes involved in amino acid metabolism.	AT1G78700	BEH4	BES1/BZR1 homolog 4	0	0	1	0	0	0
AT4G34590	GBF6	Encodes a basic domain leucine zipper (bZip) transcription factor bZIP11. Translation is repressed by sucrose. Directly regulates gene expression of ASN1 and ProDH2, which are enzyme-coding genes involved in amino acid metabolism.	AT5G42900	COR27	cold regulated protein 27	0	0	1	0	0	0
AT4G34590	GBF6	Encodes a basic domain leucine zipper (bZip) transcription factor bZIP11. Translation is repressed by sucrose. Directly regulates gene expression of ASN1 and ProDH2, which are enzyme-coding genes involved in amino acid metabolism.	AT1G29395	COR413IM1	Integral membrane protein in the inner envelope of chloroplasts. Provide freezing tolerance. Expression is induced by short-term cold-treatment, water deprivation, and abscisic acid treatment.	0	0	1	0	0	0
AT4G34590	GBF6	Encodes a basic domain leucine zipper (bZip) transcription factor bZIP11. Translation is repressed by sucrose. Directly regulates gene expression of ASN1 and ProDH2, which are enzyme-coding genes involved in amino acid metabolism.	AT4G33980	COR28	hypothetical protein	0	0	1	0	0	0
AT4G34590	GBF6	Encodes a basic domain leucine zipper (bZip) transcription factor bZIP11. Translation is repressed by sucrose. Directly regulates gene expression of ASN1 and ProDH2, which are enzyme-coding genes involved in amino acid metabolism.	AT2G28720	AT2G28720	Histone superfamily protein	0	0	1	0	0	0
AT4G36900	RAP2.10	encodes a member of the DREB subfamily A-5 of ERF/AP2 transcription factor family (RAP2.10). The protein contains one AP2 domain. There are 16 members in this subfamily including RAP2.9 and RAP2.1.	AT3G05220	AT3G05220	Heavy metal transport/detoxification superfamily protein	0	0	1	0	0	0
AT4G36900	RAP2.10	encodes a member of the DREB subfamily A-5 of ERF/AP2 transcription factor family (RAP2.10). The protein contains one AP2 domain. There are 16 members in this subfamily including RAP2.9 and RAP2.1.	AT2G28550	RAP2.7	related to AP2.7	0	0	1	0	0	0
AT4G36930	SPT	Encodes a transcription factor of the bHLH protein family. Mutants have abnormal, unfused carpels and reduced seed dormancy.	AT3G27210	AT3G27210	hypothetical protein	0	0	1	0	0	0
AT4G36930	SPT	Encodes a transcription factor of the bHLH protein family. Mutants have abnormal, unfused carpels and reduced seed dormancy.	AT3G14440	NCED3	Encodes 9-<i>cis</i>-epoxycarotenoid dioxygenase, a key enzyme in the biosynthesis of abscisic acid. Regulated in response to drought and salinity. Expressed in roots, flowers and seeds. Localized to the chloroplast stroma and thylakoid membrane.	0	0	1	0	0	0
AT4G36930	SPT	Encodes a transcription factor of the bHLH protein family. Mutants have abnormal, unfused carpels and reduced seed dormancy.	AT1G11960	AT1G11960	ERD (early-responsive to dehydration stress) family protein	0	0	1	0	0	0
AT4G36930	SPT	Encodes a transcription factor of the bHLH protein family. Mutants have abnormal, unfused carpels and reduced seed dormancy.	AT3G07390	AIR12	isolated from differential screening of a cDNA library from auxin-treated root culture. sequence does not show homology to any known proteins and is predicted to be extracellular. The mRNA is cell-to-cell mobile.	0	0	1	0	0	0
AT4G36930	SPT	Encodes a transcription factor of the bHLH protein family. Mutants have abnormal, unfused carpels and reduced seed dormancy.	AT3G17860	JAZ3	JAZs are direct targets of the SCFCOI1 E3 ubiquitin-ligase and JA treatment induces their proteasome-mediated degradation. Furthermore, JAI3 negatively regulates the key transcriptional activator of JA responses, AtMYC2. The C-terminal portion of JAZ3, including the Jas domain, appears to be important for JAZ3-COI1 binding in the presence of coronatine.	0	0	1	0	0	0
AT4G36930	SPT	Encodes a transcription factor of the bHLH protein family. Mutants have abnormal, unfused carpels and reduced seed dormancy.	AT5G65300	AT5G65300	hypothetical protein	0	0	1	0	0	0
AT4G36930	SPT	Encodes a transcription factor of the bHLH protein family. Mutants have abnormal, unfused carpels and reduced seed dormancy.	AT5G42900	COR27	cold regulated protein 27	0	0	1	0	0	0
AT4G36930	SPT	Encodes a transcription factor of the bHLH protein family. Mutants have abnormal, unfused carpels and reduced seed dormancy.	AT1G71710	AT1G71710	DNAse I-like superfamily protein	0	0	1	0	0	0
AT4G36930	SPT	Encodes a transcription factor of the bHLH protein family. Mutants have abnormal, unfused carpels and reduced seed dormancy.	AT3G14595	AT3G14595	Ribosomal protein L18ae family	0	0	1	0	0	0
AT4G36930	SPT	Encodes a transcription factor of the bHLH protein family. Mutants have abnormal, unfused carpels and reduced seed dormancy.	AT5G07920	DGK1	Encodes a putative diacylglycerol kinase that is mainly expressed in roots, shoots and leaves, but its enzyme product was not active in vitro.	0	0	1	0	0	0
AT4G36930	SPT	Encodes a transcription factor of the bHLH protein family. Mutants have abnormal, unfused carpels and reduced seed dormancy.	AT2G16890	AT2G16890	UDP-Glycosyltransferase superfamily protein	0	0	1	0	0	0
AT4G36930	SPT	Encodes a transcription factor of the bHLH protein family. Mutants have abnormal, unfused carpels and reduced seed dormancy.	AT2G22190	TPPE	Haloacid dehalogenase-like hydrolase (HAD) superfamily protein	0	0	1	0	0	0
AT5G04340	ZAT6	Encodes a C2H2 zinc finger transcription factor that coordinately activates phytochelatin-synthesis related gene expression and directly targets GSH1 by binding to its promoter to positively regulate Cd accumulation and tolerance.	AT3G20500	PAP18	purple acid phosphatase 18	0	0	1	0	1	0
AT5G04340	ZAT6	Encodes a C2H2 zinc finger transcription factor that coordinately activates phytochelatin-synthesis related gene expression and directly targets GSH1 by binding to its promoter to positively regulate Cd accumulation and tolerance.	AT2G44940	ERF34	encodes a member of the DREB subfamily A-4 of ERF/AP2 transcription factor family. The protein contains one AP2 domain. There are 17 members in this subfamily including TINY.	0	0	1	0	1	0
AT5G04340	ZAT6	Encodes a C2H2 zinc finger transcription factor that coordinately activates phytochelatin-synthesis related gene expression and directly targets GSH1 by binding to its promoter to positively regulate Cd accumulation and tolerance.	AT2G23120	AT2G23120	Late embryogenesis abundant protein, group 6	0	0	1	0	1	0
AT5G04340	ZAT6	Encodes a C2H2 zinc finger transcription factor that coordinately activates phytochelatin-synthesis related gene expression and directly targets GSH1 by binding to its promoter to positively regulate Cd accumulation and tolerance.	AT2G40080	ELF4	Encodes a novel nuclear 111 amino-acid phytochrome-regulated component of a negative feedback loop involving the circadian clock central oscillator components CCA1 and LHY. ELF4 is necessary for light-induced expression of both CCA1 and LHY, and conversely, CCA1 and LHY act negatively on light-induced ELF4 expression. ELF4 promotes clock accuracy and is required for sustained rhythms in the absen…	0	0	1	0	1	0
AT5G04340	ZAT6	Encodes a C2H2 zinc finger transcription factor that coordinately activates phytochelatin-synthesis related gene expression and directly targets GSH1 by binding to its promoter to positively regulate Cd accumulation and tolerance.	AT4G36010	AT4G36010	Pathogenesis-related thaumatin superfamily protein	0	0	1	0	1	0
AT5G04340	ZAT6	Encodes a C2H2 zinc finger transcription factor that coordinately activates phytochelatin-synthesis related gene expression and directly targets GSH1 by binding to its promoter to positively regulate Cd accumulation and tolerance.	AT2G36220	AT2G36220	hypothetical protein	0	0	1	0	1	0
AT5G05410	DREB2A	Encodes a transcription factor that specifically binds to DRE/CRT cis elements (responsive to drought and low-temperature stress). Belongs to the DREB subfamily A-2 of ERF/AP2 transcription factor family (DREB2A). There are eight members in this subfamily including DREB2B. The protein contains one AP2 domain. Overexpression of transcriptional activation domain of DREB2A resulted in significant dr…	AT2G31800	AT2G31800	Integrin-linked protein kinase family	0	0	1	0	0	0
AT5G05410	DREB2A	Encodes a transcription factor that specifically binds to DRE/CRT cis elements (responsive to drought and low-temperature stress). Belongs to the DREB subfamily A-2 of ERF/AP2 transcription factor family (DREB2A). There are eight members in this subfamily including DREB2B. The protein contains one AP2 domain. Overexpression of transcriptional activation domain of DREB2A resulted in significant dr…	AT5G52310	LTI78	cold regulated gene, the 5' region of cor78 has cis-acting regulatory elements that can impart cold-regulated gene expression The mRNA is cell-to-cell mobile.	0	0	1	0	0	0
AT5G05410	DREB2A	Encodes a transcription factor that specifically binds to DRE/CRT cis elements (responsive to drought and low-temperature stress). Belongs to the DREB subfamily A-2 of ERF/AP2 transcription factor family (DREB2A). There are eight members in this subfamily including DREB2B. The protein contains one AP2 domain. Overexpression of transcriptional activation domain of DREB2A resulted in significant dr…	AT3G50970	LTI30	Belongs to the dehydrin protein family, which contains highly conserved stretches of 7-17 residues that are repetitively scattered in their sequences, the K-, S-, Y- and lysine rich segments. LTI29 and LTI30 double overexpressors confer freeze tolerance. Located in membranes. mRNA upregulated by water deprivation and abscisic acid. The mRNA is cell-to-cell mobile.	0	0	1	0	0	0
AT5G05410	DREB2A	Encodes a transcription factor that specifically binds to DRE/CRT cis elements (responsive to drought and low-temperature stress). Belongs to the DREB subfamily A-2 of ERF/AP2 transcription factor family (DREB2A). There are eight members in this subfamily including DREB2B. The protein contains one AP2 domain. Overexpression of transcriptional activation domain of DREB2A resulted in significant dr…	AT2G42540	COR15A	A cold-regulated gene whose product is targeted to the chloroplast. Cor15am protects stromal proteins from aggregation under various stress conditions. Constitutive expression increases freezing tolerance in protoplasts in vitro and chloroplasts in vivo. NMR and x-ray diffraction studies suggest that COR15a alters the intrinsic curvature of the inner membrane of chloroplast envelope. Late Embryog…	0	0	1	0	0	0
AT5G05410	DREB2A	Encodes a transcription factor that specifically binds to DRE/CRT cis elements (responsive to drought and low-temperature stress). Belongs to the DREB subfamily A-2 of ERF/AP2 transcription factor family (DREB2A). There are eight members in this subfamily including DREB2B. The protein contains one AP2 domain. Overexpression of transcriptional activation domain of DREB2A resulted in significant dr…	AT3G53990	ATUSP	Encodes universal stress protein (USP). Functions as a molecular chaperone under heat shock and oxidative stress conditions. Chaperone activity and assembly into complexes is redox regulated.	0	0	1	0	0	0
AT5G05410	DREB2A	Encodes a transcription factor that specifically binds to DRE/CRT cis elements (responsive to drought and low-temperature stress). Belongs to the DREB subfamily A-2 of ERF/AP2 transcription factor family (DREB2A). There are eight members in this subfamily including DREB2B. The protein contains one AP2 domain. Overexpression of transcriptional activation domain of DREB2A resulted in significant dr…	AT1G01470	LEA14	Encodes late-embryogenesis abundant protein whose mRNA levels are induced in response to wounding and light stress. Might be involved in protection against desiccation.	0	0	1	0	0	0
AT5G08130	BIM1	Encodes a basic helix-loop-helix (bHLH) family protein BIM1 (BES1-INTERACTING MYC-LIKE 1), involved in brassinosteroid signaling. It synergistically interacts with BES1 to bind to E box sequences (CANNTG). Positively modulates the shade avoidance syndrome in Arabidopsis seedlings.	AT1G77200	AT1G77200	encodes a member of the DREB subfamily A-4 of ERF/AP2 transcription factor family. The protein contains one AP2 domain. There are 17 members in this subfamily including TINY.	0	0	1	0	0	0
AT5G08130	BIM1	Encodes a basic helix-loop-helix (bHLH) family protein BIM1 (BES1-INTERACTING MYC-LIKE 1), involved in brassinosteroid signaling. It synergistically interacts with BES1 to bind to E box sequences (CANNTG). Positively modulates the shade avoidance syndrome in Arabidopsis seedlings.	AT2G36270	ABI5	Encodes a member of the basic leucine zipper transcription factor family, involved in ABA signalling during seed maturation and germination. The Arabidopsis abscisic acid (ABA)-insensitive abi5 mutants have pleiotropic defects in ABA response, including decreased sensitivity to ABA inhibition of germination and altered expression of some ABA-regulated genes. Comparison of seed and ABA-inducible v…	0	0	1	0	0	0
AT5G08130	BIM1	Encodes a basic helix-loop-helix (bHLH) family protein BIM1 (BES1-INTERACTING MYC-LIKE 1), involved in brassinosteroid signaling. It synergistically interacts with BES1 to bind to E box sequences (CANNTG). Positively modulates the shade avoidance syndrome in Arabidopsis seedlings.	AT2G39920	AT2G39920	HAD superfamily, subfamily IIIB acid phosphatase	0	0	1	0	0	0
AT5G08130	BIM1	Encodes a basic helix-loop-helix (bHLH) family protein BIM1 (BES1-INTERACTING MYC-LIKE 1), involved in brassinosteroid signaling. It synergistically interacts with BES1 to bind to E box sequences (CANNTG). Positively modulates the shade avoidance syndrome in Arabidopsis seedlings.	AT4G36930	SPT	Encodes a transcription factor of the bHLH protein family. Mutants have abnormal, unfused carpels and reduced seed dormancy.	0	0	1	0	0	0
AT5G08130	BIM1	Encodes a basic helix-loop-helix (bHLH) family protein BIM1 (BES1-INTERACTING MYC-LIKE 1), involved in brassinosteroid signaling. It synergistically interacts with BES1 to bind to E box sequences (CANNTG). Positively modulates the shade avoidance syndrome in Arabidopsis seedlings.	AT2G21660	CCR2	Encodes a small glycine-rich RNA binding protein that is part of a negative-feedback loop through which AtGRP7 regulates the circadian oscillations of its own transcript. Gene expression is induced by cold. GRP7 appears to promote stomatal opening and reduce tolerance under salt and dehydration stress conditions, but, promotes stomatal closing and thereby increases stress tolerance under conditio…	0	0	1	0	0	0
AT5G08330	TCP21	Circadian oscillator protein which interacts with bZIP63 and regulates a response of the circadian oscillator to sugar. Is not required for the sugar-induced circadian phase advance in the morning; regulates a response of CCA1 to sugars.	AT2G39870	AT2G39870	hypothetical protein	0	0	1	0	0	0
AT5G08330	TCP21	Circadian oscillator protein which interacts with bZIP63 and regulates a response of the circadian oscillator to sugar. Is not required for the sugar-induced circadian phase advance in the morning; regulates a response of CCA1 to sugars.	AT1G09415	NIMIN-3	encodes a kinase that physically interacts with NPR1/NIM1	0	0	1	0	0	0
AT5G08330	TCP21	Circadian oscillator protein which interacts with bZIP63 and regulates a response of the circadian oscillator to sugar. Is not required for the sugar-induced circadian phase advance in the morning; regulates a response of CCA1 to sugars.	AT5G25190	ESE3	encodes a member of the ERF (ethylene response factor) subfamily B-6 of ERF/AP2 transcription factor family. The protein contains one AP2 domain. There are 12 members in this subfamily including RAP2.11.	0	0	1	0	0	0
AT5G08330	TCP21	Circadian oscillator protein which interacts with bZIP63 and regulates a response of the circadian oscillator to sugar. Is not required for the sugar-induced circadian phase advance in the morning; regulates a response of CCA1 to sugars.	AT4G39770	TPPH	Haloacid dehalogenase-like hydrolase (HAD) superfamily protein	0	0	1	0	0	0
AT5G08520	MYBS2	Duplicated homeodomain-like superfamily protein	AT3G59060	PIL6	Encodes a novel Myc-related bHLH transcription factor, which physically associated with APRR1/TOC1 and is a member of PIF3 transcription factor family. Involved in shade avoidance. Functions as negative regulator of PhyB. Protein levels are modulated by phytochrome B.	0	0	1	0	0	0
AT5G09410	EICBP.B	calmodulin-binding protein, similar to another ethylene-upregulated calmodulin-binding protein ER1 GI:11612392 from (Nicotiana tabacum)	AT1G23020	FRO3	Encodes a ferric chelate reductase whose transcription is regulated by FIT1. Expressed in the root, shoot, flower and cotyledon.	0	0	1	0	0	0
AT5G09410	EICBP.B	calmodulin-binding protein, similar to another ethylene-upregulated calmodulin-binding protein ER1 GI:11612392 from (Nicotiana tabacum)	AT3G14620	CYP72A8	putative cytochrome P450 The mRNA is cell-to-cell mobile.	0	0	1	0	0	0
AT5G09410	EICBP.B	calmodulin-binding protein, similar to another ethylene-upregulated calmodulin-binding protein ER1 GI:11612392 from (Nicotiana tabacum)	AT5G08330	TCP21	Circadian oscillator protein which interacts with bZIP63 and regulates a response of the circadian oscillator to sugar. Is not required for the sugar-induced circadian phase advance in the morning; regulates a response of CCA1 to sugars.	0	0	1	0	0	0
AT5G09410	EICBP.B	calmodulin-binding protein, similar to another ethylene-upregulated calmodulin-binding protein ER1 GI:11612392 from (Nicotiana tabacum)	AT3G18050	AT3G18050	GPI-anchored protein	0	0	1	0	0	0
AT5G16820	HSF3	Encodes a putative transcription factor whose expression is not induced by heat but whose stable overexpression leads to expression of HSP. Required early in the stress response for transient expression of heat shock genes.	AT1G56300	AT1G56300	Chaperone DnaJ-domain superfamily protein	0	0	1	0	0	0
AT5G25190	ESE3	encodes a member of the ERF (ethylene response factor) subfamily B-6 of ERF/AP2 transcription factor family. The protein contains one AP2 domain. There are 12 members in this subfamily including RAP2.11.	AT2G25200	AT2G25200	hypothetical protein (DUF868)	0	0	1	0	0	0
AT5G25190	ESE3	encodes a member of the ERF (ethylene response factor) subfamily B-6 of ERF/AP2 transcription factor family. The protein contains one AP2 domain. There are 12 members in this subfamily including RAP2.11.	AT2G32100	OFP16	ovate family protein 16	0	0	1	0	0	0
AT5G28300	GT2L	Encodes a Ca(2+)-dependent CaM-binding protein. AtGT2L specifically targets the nucleus and possesses both transcriptional activation and DNA-binding abilities, implicating its function as a nuclear transcription factor.	AT2G21130	AT2G21130	Cyclophilin-like peptidyl-prolyl cis-trans isomerase family protein	0	0	1	0	0	0
AT5G42520	BPC6	Encodes a member of the BASIC PENTACYSTEINE (BPC) proteins. BPC proteins are plant-specific transcription factors present throughout land plants. BPC transcription factor family is integral for a wide range of processes that support normal growth and development.	AT3G47620	TCP14	Encodes a transcription factor AtTCP14 that regulates seed germination. AtTCP14 shows elevated expression level just prior to germination. AtTCP14 is predominantly expressed in the vascular tissue of the embryo, and affects gene expression in radicles in a non-cell-autonomous manner.	0	0	1	0	0	0
AT5G42520	BPC6	Encodes a member of the BASIC PENTACYSTEINE (BPC) proteins. BPC proteins are plant-specific transcription factors present throughout land plants. BPC transcription factor family is integral for a wide range of processes that support normal growth and development.	AT5G61380	TOC1	Pseudo response regulator involved in the generation of circadian rhythms. TOC1 appears to shorten the period of circumnutation speed. TOC1 contributes to the plant fitness (carbon fixation, biomass) by influencing the circadian clock period. PRR3 may increase the stability of TOC1 by preventing interactions between TOC1 and the F-box protein ZTL. Expression of TOC1 is correlated with rhythmic ch…	0	0	1	0	0	0
AT5G42520	BPC6	Encodes a member of the BASIC PENTACYSTEINE (BPC) proteins. BPC proteins are plant-specific transcription factors present throughout land plants. BPC transcription factor family is integral for a wide range of processes that support normal growth and development.	AT5G42900	COR27	cold regulated protein 27	0	0	1	0	0	0
AT5G42520	BPC6	Encodes a member of the BASIC PENTACYSTEINE (BPC) proteins. BPC proteins are plant-specific transcription factors present throughout land plants. BPC transcription factor family is integral for a wide range of processes that support normal growth and development.	AT3G02990	HSFA1E	member of Heat Stress Transcription Factor (Hsf) family The mRNA is cell-to-cell mobile.	0	0	1	0	0	0
AT5G42520	BPC6	Encodes a member of the BASIC PENTACYSTEINE (BPC) proteins. BPC proteins are plant-specific transcription factors present throughout land plants. BPC transcription factor family is integral for a wide range of processes that support normal growth and development.	AT2G36270	ABI5	Encodes a member of the basic leucine zipper transcription factor family, involved in ABA signalling during seed maturation and germination. The Arabidopsis abscisic acid (ABA)-insensitive abi5 mutants have pleiotropic defects in ABA response, including decreased sensitivity to ABA inhibition of germination and altered expression of some ABA-regulated genes. Comparison of seed and ABA-inducible v…	0	0	1	0	0	0
AT5G42520	BPC6	Encodes a member of the BASIC PENTACYSTEINE (BPC) proteins. BPC proteins are plant-specific transcription factors present throughout land plants. BPC transcription factor family is integral for a wide range of processes that support normal growth and development.	AT1G77200	AT1G77200	encodes a member of the DREB subfamily A-4 of ERF/AP2 transcription factor family. The protein contains one AP2 domain. There are 17 members in this subfamily including TINY.	0	0	1	0	0	0
AT5G42520	BPC6	Encodes a member of the BASIC PENTACYSTEINE (BPC) proteins. BPC proteins are plant-specific transcription factors present throughout land plants. BPC transcription factor family is integral for a wide range of processes that support normal growth and development.	AT3G50410	OBP1	Arabidopsis Dof protein containing a single 51-amino acid zinc finger DNA-binding domain, which may play an important roles in plant growth and development.	0	0	1	0	0	0
AT5G42520	BPC6	Encodes a member of the BASIC PENTACYSTEINE (BPC) proteins. BPC proteins are plant-specific transcription factors present throughout land plants. BPC transcription factor family is integral for a wide range of processes that support normal growth and development.	AT1G09770	CDC5	Member of MYB3R- and R2R3- type MYB- encoding genes. Essential for plant innate immunity. Interacts with MOS4 and PRL1. The mRNA is cell-to-cell mobile.	0	0	1	0	0	0
AT5G42520	BPC6	Encodes a member of the BASIC PENTACYSTEINE (BPC) proteins. BPC proteins are plant-specific transcription factors present throughout land plants. BPC transcription factor family is integral for a wide range of processes that support normal growth and development.	AT2G42530	COR15B	Encodes COR15B, a protein that protects chloroplast membranes during freezing.	0	0	1	0	0	0
AT5G42520	BPC6	Encodes a member of the BASIC PENTACYSTEINE (BPC) proteins. BPC proteins are plant-specific transcription factors present throughout land plants. BPC transcription factor family is integral for a wide range of processes that support normal growth and development.	AT1G49720	ABF1	Identified as a protein that binds to abscisic acid response elements. May mediate transcriptional regulation of ABA responses.	0	0	1	0	0	0
AT5G42520	BPC6	Encodes a member of the BASIC PENTACYSTEINE (BPC) proteins. BPC proteins are plant-specific transcription factors present throughout land plants. BPC transcription factor family is integral for a wide range of processes that support normal growth and development.	AT1G01470	LEA14	Encodes late-embryogenesis abundant protein whose mRNA levels are induced in response to wounding and light stress. Might be involved in protection against desiccation.	0	0	1	0	0	0
AT5G44210	ERF9	encodes a member of the ERF (ethylene response factor) subfamily B-1 of ERF/AP2 transcription factor family (ATERF-9). The protein contains one AP2 domain. There are 15 members in this subfamily including ATERF-3, ATERF-4, ATERF-7, and leafy petiole.	AT3G05220	AT3G05220	Heavy metal transport/detoxification superfamily protein	0	0	1	0	0	0
AT5G44210	ERF9	encodes a member of the ERF (ethylene response factor) subfamily B-1 of ERF/AP2 transcription factor family (ATERF-9). The protein contains one AP2 domain. There are 15 members in this subfamily including ATERF-3, ATERF-4, ATERF-7, and leafy petiole.	AT5G61850	LFY	Encodes transcriptional regulator that promotes the transition to flowering.Involved in floral meristem development. LFY is involved in the regulation of AP3 expression, and appears to bring the F-box protein UFO to the AP3 promoter. Amino acids 46-120 define a protein domain that mediates self-interaction.	0	0	1	0	0	0
AT5G44210	ERF9	encodes a member of the ERF (ethylene response factor) subfamily B-1 of ERF/AP2 transcription factor family (ATERF-9). The protein contains one AP2 domain. There are 15 members in this subfamily including ATERF-3, ATERF-4, ATERF-7, and leafy petiole.	AT5G42900	COR27	cold regulated protein 27	0	0	1	0	0	0
AT5G44210	ERF9	encodes a member of the ERF (ethylene response factor) subfamily B-1 of ERF/AP2 transcription factor family (ATERF-9). The protein contains one AP2 domain. There are 15 members in this subfamily including ATERF-3, ATERF-4, ATERF-7, and leafy petiole.	AT2G40080	ELF4	Encodes a novel nuclear 111 amino-acid phytochrome-regulated component of a negative feedback loop involving the circadian clock central oscillator components CCA1 and LHY. ELF4 is necessary for light-induced expression of both CCA1 and LHY, and conversely, CCA1 and LHY act negatively on light-induced ELF4 expression. ELF4 promotes clock accuracy and is required for sustained rhythms in the absen…	0	0	1	0	0	0
AT5G44210	ERF9	encodes a member of the ERF (ethylene response factor) subfamily B-1 of ERF/AP2 transcription factor family (ATERF-9). The protein contains one AP2 domain. There are 15 members in this subfamily including ATERF-3, ATERF-4, ATERF-7, and leafy petiole.	AT2G28550	RAP2.7	related to AP2.7	0	0	1	0	0	0
AT5G44210	ERF9	encodes a member of the ERF (ethylene response factor) subfamily B-1 of ERF/AP2 transcription factor family (ATERF-9). The protein contains one AP2 domain. There are 15 members in this subfamily including ATERF-3, ATERF-4, ATERF-7, and leafy petiole.	AT4G36110	SAUR9	SAUR-like auxin-responsive protein family	0	0	1	0	0	0
AT5G44210	ERF9	encodes a member of the ERF (ethylene response factor) subfamily B-1 of ERF/AP2 transcription factor family (ATERF-9). The protein contains one AP2 domain. There are 15 members in this subfamily including ATERF-3, ATERF-4, ATERF-7, and leafy petiole.	AT1G51090	ATHMAD1	Heavy metal associated domain containing protein involved in plant immunity.Mutants show an increase in root length under NO stress and reduction in root length under H2O2 stress conditions. Mutants show increases in defense responses to pathogens including hypersensitive lesions, increased resistance and induction of SAR genes.	0	0	1	0	0	0
AT5G44210	ERF9	encodes a member of the ERF (ethylene response factor) subfamily B-1 of ERF/AP2 transcription factor family (ATERF-9). The protein contains one AP2 domain. There are 15 members in this subfamily including ATERF-3, ATERF-4, ATERF-7, and leafy petiole.	AT1G69120	AP1	Floral homeotic gene encoding a MADS domain protein homologous to SRF transcription factors. Specifies floral meristem and sepal identity. Required for the transcriptional activation of AGAMOUS. Interacts with LEAFY.Binds to promoter and regulates the expression of flowering time genes SVP, SOC1 and AGL24.	0	0	1	0	0	0
AT5G51910	TCP19	TCP family transcription factor	AT4G37610	bt5	BTB and TAZ domain protein. Located in cytoplasm and expressed in fruit, flower and leaves.	0	0	1	0	0	0
AT5G52660	RVE6	Encodes RVE6, a homolog of the circadian rhythm regulator RVE8. rve4 rve6 rve8 triple mutants display an extremely long circadian period, with delayed and reduced expression of evening-phased clock genes.	AT5G62360	PMEI13	Pectin methylesterase inhibitor expressed throughout the plant.	0	0	1	0	0	0
AT5G59820	RHL41	Encodes a zinc finger protein involved in high light and cold acclimation. Overexpression of this putative transcription factor increases the expression level of 9 cold-responsive genes and represses the expression level of 15 cold-responsive genes, including CBF genes. Also, lines overexpressing this gene exhibits a small but reproducible increase in freeze tolerance. Because of the repression o…	AT4G25480	CBF3	encodes a member of the DREB subfamily A-1 of ERF/AP2 transcription factor family (CBF3). The protein contains one AP2 domain. There are six members in this subfamily, including CBF1, CBF2, and CBF3. This gene is involved in response to low temperature and abscisic acid.	0	0	1	0	0	0
AT5G61850	LFY	Encodes transcriptional regulator that promotes the transition to flowering.Involved in floral meristem development. LFY is involved in the regulation of AP3 expression, and appears to bring the F-box protein UFO to the AP3 promoter. Amino acids 46-120 define a protein domain that mediates self-interaction.	AT2G28900	OEP16-1	Encodes AtOEP16, a 16-KDa plastid outer membrane protein involved in plastid import of protochlorophyllide oxidoreductase A. Predominantly expressed in leaves and is also inducible by cold treatment.	0	0	1	0	0	0
AT5G61850	LFY	Encodes transcriptional regulator that promotes the transition to flowering.Involved in floral meristem development. LFY is involved in the regulation of AP3 expression, and appears to bring the F-box protein UFO to the AP3 promoter. Amino acids 46-120 define a protein domain that mediates self-interaction.	AT3G60520	AT3G60520	zinc ion-binding protein	0	0	1	0	0	0
AT5G61850	LFY	Encodes transcriptional regulator that promotes the transition to flowering.Involved in floral meristem development. LFY is involved in the regulation of AP3 expression, and appears to bring the F-box protein UFO to the AP3 promoter. Amino acids 46-120 define a protein domain that mediates self-interaction.	AT4G27520	ENODL2	early nodulin-like protein 2	0	0	1	0	0	0
AT5G61850	LFY	Encodes transcriptional regulator that promotes the transition to flowering.Involved in floral meristem development. LFY is involved in the regulation of AP3 expression, and appears to bring the F-box protein UFO to the AP3 promoter. Amino acids 46-120 define a protein domain that mediates self-interaction.	AT3G27210	AT3G27210	hypothetical protein	0	0	1	0	0	0
AT5G61850	LFY	Encodes transcriptional regulator that promotes the transition to flowering.Involved in floral meristem development. LFY is involved in the regulation of AP3 expression, and appears to bring the F-box protein UFO to the AP3 promoter. Amino acids 46-120 define a protein domain that mediates self-interaction.	AT5G07920	DGK1	Encodes a putative diacylglycerol kinase that is mainly expressed in roots, shoots and leaves, but its enzyme product was not active in vitro.	0	0	1	0	0	0
AT5G61850	LFY	Encodes transcriptional regulator that promotes the transition to flowering.Involved in floral meristem development. LFY is involved in the regulation of AP3 expression, and appears to bring the F-box protein UFO to the AP3 promoter. Amino acids 46-120 define a protein domain that mediates self-interaction.	AT3G10300	AT3G10300	Calcium-binding EF-hand family protein	0	0	1	0	0	0
AT5G61850	LFY	Encodes transcriptional regulator that promotes the transition to flowering.Involved in floral meristem development. LFY is involved in the regulation of AP3 expression, and appears to bring the F-box protein UFO to the AP3 promoter. Amino acids 46-120 define a protein domain that mediates self-interaction.	AT1G09350	GolS3	Predicted to encode a galactinol synthase	0	0	1	0	0	0
AT5G61850	LFY	Encodes transcriptional regulator that promotes the transition to flowering.Involved in floral meristem development. LFY is involved in the regulation of AP3 expression, and appears to bring the F-box protein UFO to the AP3 promoter. Amino acids 46-120 define a protein domain that mediates self-interaction.	AT5G16820	HSF3	Encodes a putative transcription factor whose expression is not induced by heat but whose stable overexpression leads to expression of HSP. Required early in the stress response for transient expression of heat shock genes.	0	0	1	0	0	0
AT5G61850	LFY	Encodes transcriptional regulator that promotes the transition to flowering.Involved in floral meristem development. LFY is involved in the regulation of AP3 expression, and appears to bring the F-box protein UFO to the AP3 promoter. Amino acids 46-120 define a protein domain that mediates self-interaction.	AT2G21660	CCR2	Encodes a small glycine-rich RNA binding protein that is part of a negative-feedback loop through which AtGRP7 regulates the circadian oscillations of its own transcript. Gene expression is induced by cold. GRP7 appears to promote stomatal opening and reduce tolerance under salt and dehydration stress conditions, but, promotes stomatal closing and thereby increases stress tolerance under conditio…	0	0	1	0	0	0
AT5G61850	LFY	Encodes transcriptional regulator that promotes the transition to flowering.Involved in floral meristem development. LFY is involved in the regulation of AP3 expression, and appears to bring the F-box protein UFO to the AP3 promoter. Amino acids 46-120 define a protein domain that mediates self-interaction.	AT1G49450	AT1G49450	Transducin/WD40 repeat-like superfamily protein	0	0	1	0	0	0
AT5G61850	LFY	Encodes transcriptional regulator that promotes the transition to flowering.Involved in floral meristem development. LFY is involved in the regulation of AP3 expression, and appears to bring the F-box protein UFO to the AP3 promoter. Amino acids 46-120 define a protein domain that mediates self-interaction.	AT2G38465	AT2G38465	hypothetical protein	0	0	1	0	0	0
AT5G61850	LFY	Encodes transcriptional regulator that promotes the transition to flowering.Involved in floral meristem development. LFY is involved in the regulation of AP3 expression, and appears to bring the F-box protein UFO to the AP3 promoter. Amino acids 46-120 define a protein domain that mediates self-interaction.	AT2G28720	AT2G28720	Histone superfamily protein	0	0	1	0	0	0
AT5G61850	LFY	Encodes transcriptional regulator that promotes the transition to flowering.Involved in floral meristem development. LFY is involved in the regulation of AP3 expression, and appears to bring the F-box protein UFO to the AP3 promoter. Amino acids 46-120 define a protein domain that mediates self-interaction.	AT4G11600	GPX6	Encodes glutathione peroxidase.	0	0	1	0	0	0
AT5G61850	LFY	Encodes transcriptional regulator that promotes the transition to flowering.Involved in floral meristem development. LFY is involved in the regulation of AP3 expression, and appears to bring the F-box protein UFO to the AP3 promoter. Amino acids 46-120 define a protein domain that mediates self-interaction.	AT2G36270	ABI5	Encodes a member of the basic leucine zipper transcription factor family, involved in ABA signalling during seed maturation and germination. The Arabidopsis abscisic acid (ABA)-insensitive abi5 mutants have pleiotropic defects in ABA response, including decreased sensitivity to ABA inhibition of germination and altered expression of some ABA-regulated genes. Comparison of seed and ABA-inducible v…	0	0	1	0	0	0
AT5G61850	LFY	Encodes transcriptional regulator that promotes the transition to flowering.Involved in floral meristem development. LFY is involved in the regulation of AP3 expression, and appears to bring the F-box protein UFO to the AP3 promoter. Amino acids 46-120 define a protein domain that mediates self-interaction.	AT3G04910	WNK1	Serine/threonine protein kinase, whose transcription is regulated by circadian rhythm.	0	0	1	0	0	0
AT5G65310	HB5	Encodes a class I HDZip (homeodomain-leucine zipper) protein that is a positive regulator of ABA-responsiveness, mediating the inhibitory effect of ABA on growth during seedling establishment.	AT5G02190	PCS1	encodes an aspartic protease, has an important role in determining cell fate during embryonic development and in reproduction processes. The loss-of-function mutation of PCS1 causes degeneration of both male and female gametophytes and excessive cell death of developing embryos during torpedo stage.	0	0	1	0	0	0
AT5G65310	HB5	Encodes a class I HDZip (homeodomain-leucine zipper) protein that is a positive regulator of ABA-responsiveness, mediating the inhibitory effect of ABA on growth during seedling establishment.	AT2G29670	AT2G29670	Tetratricopeptide repeat (TPR)-like superfamily protein	0	0	1	0	0	0
AT5G65310	HB5	Encodes a class I HDZip (homeodomain-leucine zipper) protein that is a positive regulator of ABA-responsiveness, mediating the inhibitory effect of ABA on growth during seedling establishment.	AT2G36220	AT2G36220	hypothetical protein	0	0	1	0	0	0
AT1G15360	SHN1	Encodes a member of the ERF (ethylene response factor) subfamily B-6 of ERF/AP2 transcription factor family. The protein contains one AP2 domain. There are 12 members in this subfamily including RAP2.11. This gene is involved in wax biosynthesis. Over-expression of the gene results in glossy leaf phenotype and increased drought tolerance. Two closely related genes, AT5G25390 and AT5G11190 have si…	AT1G01120	KCS1	Encodes a condensing enzyme KCS1 (3-ketoacyl-CoA synthase 1) which is involved in the critical fatty acid elongation process in wax biosynthesis.	0	0	0	1	1	1
AT1G17950	MYB52	putative transcription factor: R2R3-MYB transcription family	AT3G48880	SNIPER4	Encodes an F-box protein, SNIPER4, that regulates the turnover of MUSE13 and MUSE14, redundant TRAF proteins serving as adaptors in the SCFCRP1 complex to facilitate the turnover of nucleotide-binding domain and leucine-rich repeats (NLR) immune receptors.	0	0	0	1	1	1
AT1G17950	MYB52	putative transcription factor: R2R3-MYB transcription family	AT5G64552	AT5G64552	None	0	0	0	1	1	1
AT1G17950	MYB52	putative transcription factor: R2R3-MYB transcription family	AT3G55630	DFD	Encodes one of the three folylpolyglutamate synthetase isoforms (FPGSs): FPGS1 (At5g05980, plastidic), FPGS2 (At3g10160, mitochondrial) and FPGS3 (At3g55630, cytosolic).	0	0	0	1	1	1
AT1G17950	MYB52	putative transcription factor: R2R3-MYB transcription family	AT5G64550	AT5G64550	loricrin-like protein	0	0	0	1	1	1
AT1G17950	MYB52	putative transcription factor: R2R3-MYB transcription family	AT2G37570	SLT1	encodes a protein that can complement the salt-sensitive phenotype of a calcineurin (CaN)-deficient yeast mutant. This gene occurs in a single-copy and is 75% identical to tobacco SLT1 gene.	0	0	0	1	1	1
AT1G17950	MYB52	putative transcription factor: R2R3-MYB transcription family	AT3G18710	PUB29	Encodes a protein containing a U-box and an ARM domain. This protein has E3 ubiquitin ligase activity based on in vitro assays.	0	0	0	1	1	1
AT1G22070	TGA3	Encodes a transcription factor. Like other TGAla-related factors, TGA3 has a highly conserved bZIP region and exhibits similar DNA-binding properties.	AT2G18730	DGK3	diacylglycerol kinase 3	0	0	0	1	0	0
AT1G22070	TGA3	Encodes a transcription factor. Like other TGAla-related factors, TGA3 has a highly conserved bZIP region and exhibits similar DNA-binding properties.	AT5G27520	PNC2	encodes a peroxisomal adenine nucleotide transporter, involved in fatty acid beta-oxidation during early stage of postgerminative growth.	0	0	0	1	0	0
AT1G22070	TGA3	Encodes a transcription factor. Like other TGAla-related factors, TGA3 has a highly conserved bZIP region and exhibits similar DNA-binding properties.	AT3G16560	AT3G16560	Protein phosphatase 2C family protein	0	0	0	1	0	0
AT1G22070	TGA3	Encodes a transcription factor. Like other TGAla-related factors, TGA3 has a highly conserved bZIP region and exhibits similar DNA-binding properties.	AT5G63770	DGK2	a member of the diacylglycerol kinase gene family. Encodes a functional diacylglycerol kinase. Involved in root elongation and plant development. Gene expression is induced by wounding or cold.	0	0	0	1	0	0
AT1G35515	HOS10	high response to osmotic stress 10	AT1G77120	ADH1	Catalyzes the reduction of acetaldehyde using NADH as reductant. Requires zinc for activity. Dimer. Anaerobic response polypeptide (ANP). Fermentation. The protein undergoes thiolation following treatment with the oxidant tert-butylhydroperoxide. The mRNA is cell-to-cell mobile.	0	0	0	1	1	1
AT1G69600	ZFHD1	Encodes ZFHD1, a member of the zinc finger homeodomain transcriptional factor family. Binds to the 62 bp promoter region of ERD1 (early responsive to dehydration stress 1). Expression of ZFHD1 is induced by drought, high salinity and abscisic acid.	AT5G51070	ERD1	ATP-dependent Clp protease regulatory subunit The mRNA is cell-to-cell mobile.	0	0	0	1	1	0
AT1G75240	HB33	Encodes a zinc finger-homeodomain transcription factor ZHD5. Nuclear import and DNA binding of the ZHD5 transcription factor is modulated by a competitive peptide inhibitor MIF1 (AT1G74660).	AT1G20630	CAT1	Catalyzes the reduction of hydrogen peroxide using heme group as cofactor. Protects cells from toxicity by H2O2.	0	0	0	1	1	1
AT1G75240	HB33	Encodes a zinc finger-homeodomain transcription factor ZHD5. Nuclear import and DNA binding of the ZHD5 transcription factor is modulated by a competitive peptide inhibitor MIF1 (AT1G74660).	AT3G18850	LPAT5	lysophosphatidyl acyltransferase 5	0	0	0	1	1	1
AT1G75240	HB33	Encodes a zinc finger-homeodomain transcription factor ZHD5. Nuclear import and DNA binding of the ZHD5 transcription factor is modulated by a competitive peptide inhibitor MIF1 (AT1G74660).	AT1G30040	GA2OX2	Encodes a gibberellin 2-oxidase that acts on C-19 gibberellins. AtGA2OX2 expression is responsive to cytokinin and KNOX activities.	0	0	0	1	0	0
AT1G77450	NAC032	NAC domain containing protein 32	AT1G14060	AT1G14060	GCK domain-containing protein	0	0	0	1	0	0
AT2G16910	AMS	Encodes a basic helix-loop helix transcription factor involved in tapetal cell development, that directly regulates MGT5 expression in tapetum cells. Loss of function mutations are male sterile. AMS binds to a region termed the E box of target gene promoters.	AT5G17050	UGT78D2	The At5g17050 encodes a anthocyanidin 3-O-glucosyltransferase which specifically glucosylates the 3-position of the flavonoid C-ring. Anthocyanidins such as cyanidin and pelargonidin as well as flavonols such as kaempferol and quercetin are accepted substrates.	0	0	0	1	1	1
AT2G16910	AMS	Encodes a basic helix-loop helix transcription factor involved in tapetal cell development, that directly regulates MGT5 expression in tapetum cells. Loss of function mutations are male sterile. AMS binds to a region termed the E box of target gene promoters.	AT4G00040	AT4G00040	Chalcone and stilbene synthase family protein	0	0	0	1	1	1
AT2G20110	AT2G20110	Tesmin/TSO1-like CXC domain-containing protein	AT2G21380	KIN7.2	Kinesin motor family protein	0	0	0	1	0	0
AT2G20570	GPRI1	Encodes GLK1, Golden2-like 1, one of a pair of partially redundant nuclear transcription factors that regulate chloroplast development in a cell-autonomous manner. GLK2, Golden2-like 2, is encoded by At5g44190. GLK1 and GLK2 regulate the expression of the photosynthetic apparatus.	AT1G29530	AT1G29530	hypothetical protein	0	0	0	1	0	0
AT2G22770	NAI1	regulates the development of ER bodies. also involves in response to the endophytic fungus Piriformospora indica.	AT2G39310	JAL22	jacalin-related lectin 22	0	0	0	1	1	1
AT2G26150	HSFA2	member of Heat Stress Transcription Factor (Hsf) family. Involved in response to misfolded protein accumulation in the cytosol. Regulated by alternative splicing and non-sense-mediated decay.	AT3G24500	MBF1C	One of three genes in A. thaliana encoding multiprotein bridging factor 1, a highly conserved transcriptional coactivator. May serve as a bridging factor between a bZIP factor and TBP. Its expression is specifically elevated in response to pathogen infection, salinity, drought, heat, hydrogen peroxide, and application of abscisic acid or salicylic acid. Constitutive expression enhances the tolera…	0	0	0	1	1	1
AT2G47190	MYB2	Encodes a MYB transcription factor that possesses an R2R3 MYB DNA binding domain and is known to regulate the expression of salt- and dehydration-responsive genes. Has been shown to bind calmodulin.	AT1G77120	ADH1	Catalyzes the reduction of acetaldehyde using NADH as reductant. Requires zinc for activity. Dimer. Anaerobic response polypeptide (ANP). Fermentation. The protein undergoes thiolation following treatment with the oxidant tert-butylhydroperoxide. The mRNA is cell-to-cell mobile.	0	0	0	1	1	1
AT3G04670	WRKY39	member of WRKY Transcription Factor; Group II-d	AT3G24500	MBF1C	One of three genes in A. thaliana encoding multiprotein bridging factor 1, a highly conserved transcriptional coactivator. May serve as a bridging factor between a bZIP factor and TBP. Its expression is specifically elevated in response to pathogen infection, salinity, drought, heat, hydrogen peroxide, and application of abscisic acid or salicylic acid. Constitutive expression enhances the tolera…	0	0	0	1	1	0
AT3G10800	BZIP28	Encodes bZIP28, a putative membrane-tethered transcriptional factor. Up-regulated in response to heat; a bZIP28 null mutant has a heat-sensitive phenotype. bZIP28 has a similar domain structure to the mammalian ATF6 protein involved in the unfolded protein response (UPR), and shares a bZIP domain, transmembrane domain, and a canonical S1P cleavage site. The bZIP28 seems to be glycosylated in vivo…	AT5G47200	RAB1A	AtRabD2b encodes a Rab GTPase, which plays important roles in pollen development, germination and tube elongation. The mRNA is cell-to-cell mobile.	0	0	0	1	0	0
AT3G10800	BZIP28	Encodes bZIP28, a putative membrane-tethered transcriptional factor. Up-regulated in response to heat; a bZIP28 null mutant has a heat-sensitive phenotype. bZIP28 has a similar domain structure to the mammalian ATF6 protein involved in the unfolded protein response (UPR), and shares a bZIP domain, transmembrane domain, and a canonical S1P cleavage site. The bZIP28 seems to be glycosylated in vivo…	AT4G23050	AT4G23050	PAS domain-containing protein tyrosine kinase family protein	0	0	0	1	0	0
AT3G10800	BZIP28	Encodes bZIP28, a putative membrane-tethered transcriptional factor. Up-regulated in response to heat; a bZIP28 null mutant has a heat-sensitive phenotype. bZIP28 has a similar domain structure to the mammalian ATF6 protein involved in the unfolded protein response (UPR), and shares a bZIP domain, transmembrane domain, and a canonical S1P cleavage site. The bZIP28 seems to be glycosylated in vivo…	AT1G77450	NAC032	NAC domain containing protein 32	0	0	0	1	0	0
AT3G17609	HYH	Encodes a homolog of HY5 (HYH). Involved in phyB signaling pathway.	AT3G47430	PEX11B	member of the peroxin11 (PEX11) gene family, located on the peroxisome membrane, controls peroxisome proliferation. The mRNA is cell-to-cell mobile.	0	0	0	1	1	1
AT3G61850	DAG1	Zinc finger transcription factor of the Dof family involved in the control of seed germination.	AT1G15550	GA3OX1	Involved in later steps of the gibberellic acid biosynthetic pathway. Activated by AGAMOUS in a cal-1, ap1-1 background. Deletion of 208 bp from -1016 to -809 (&#916;-808) resulted in loss of GA-negative feedback (this sequence, which contains a 43-bp sequence GNFEI, was shown to be sufficient for GA-negative feedback).	0	0	0	1	1	1
AT4G20380	LSD1	LSD1 monitors a superoxide-dependent signal and negatively regulates a plant cell death pathway. contains zinc-finger motifs. LSD1 negatively regulates a basal defense pathway that can act upstream or independently of both NIM1/NPR1 function and SA accumulation following avirulent or virulent pathogen challenge	AT1G08830	CSD1	Encodes a cytosolic copper/zinc superoxide dismutase CSD1 that can detoxify superoxide radicals. Its expression is affected by miR398-directed mRNA cleavage. Regulated by biotic and abiotic stress. Activation of CSD1 in the cytoplasm involves both a CCS-dependent and -independent pathway.	0	0	0	1	1	1
AT4G20380	LSD1	LSD1 monitors a superoxide-dependent signal and negatively regulates a plant cell death pathway. contains zinc-finger motifs. LSD1 negatively regulates a basal defense pathway that can act upstream or independently of both NIM1/NPR1 function and SA accumulation following avirulent or virulent pathogen challenge	AT1G20630	CAT1	Catalyzes the reduction of hydrogen peroxide using heme group as cofactor. Protects cells from toxicity by H2O2.	0	0	0	1	1	1
AT4G28610	PHR1(AT4G28610)	Similar to phosphate starvation response gene from Chlamydomonas. Weakly responsive to phosphate starvation. Acts upstream of PHO2 in phosphate signaling. Its expression is responsive to both phosphate (Pi) and phosphite (Phi) in shoots.	AT5G20150	SPX1	Expression is upregulated in the shoot of cax1/cax3 mutant. Additionally, its expression is responsive to both phosphate (Pi) and phosphite (Phi) in both roots and shoots. The mRNA is cell-to-cell mobile.	0	0	0	1	1	0
AT4G31920	RR10	Encodes an Arabidopsis response regulator (ARR) protein that acts in concert with other type-B ARRs in the cytokinin signaling pathway. Also involved in cytokinin-dependent inhibition of hypocotyl elongation and cytokinin-dependent greening and shooting in tissue culture. ARR1, ARR10, and ARR12 are redundant regulators of drought response, with ARR1 being the most critical. ARR1, ARR10 and ARR12 …	AT5G42110	AT5G42110	hypothetical protein	0	0	0	1	1	0
AT4G31920	RR10	Encodes an Arabidopsis response regulator (ARR) protein that acts in concert with other type-B ARRs in the cytokinin signaling pathway. Also involved in cytokinin-dependent inhibition of hypocotyl elongation and cytokinin-dependent greening and shooting in tissue culture. ARR1, ARR10, and ARR12 are redundant regulators of drought response, with ARR1 being the most critical. ARR1, ARR10 and ARR12 …	AT5G01950	AT5G01950	Leucine-rich repeat protein kinase family protein	0	0	0	1	1	0
AT4G31920	RR10	Encodes an Arabidopsis response regulator (ARR) protein that acts in concert with other type-B ARRs in the cytokinin signaling pathway. Also involved in cytokinin-dependent inhibition of hypocotyl elongation and cytokinin-dependent greening and shooting in tissue culture. ARR1, ARR10, and ARR12 are redundant regulators of drought response, with ARR1 being the most critical. ARR1, ARR10 and ARR12 …	AT3G25140	QUA1	Quasimodo1, encodes a glycosyltransferase, involved in homogalacturonan biosynthesis; mutant shows cell adhesion defect and lower wall uronic acid content. The mRNA is cell-to-cell mobile.	0	0	0	1	1	0
AT4G31920	RR10	Encodes an Arabidopsis response regulator (ARR) protein that acts in concert with other type-B ARRs in the cytokinin signaling pathway. Also involved in cytokinin-dependent inhibition of hypocotyl elongation and cytokinin-dependent greening and shooting in tissue culture. ARR1, ARR10, and ARR12 are redundant regulators of drought response, with ARR1 being the most critical. ARR1, ARR10 and ARR12 …	AT5G51260	AT5G51260	HAD superfamily, subfamily IIIB acid phosphatase	0	0	0	1	1	0
AT4G31920	RR10	Encodes an Arabidopsis response regulator (ARR) protein that acts in concert with other type-B ARRs in the cytokinin signaling pathway. Also involved in cytokinin-dependent inhibition of hypocotyl elongation and cytokinin-dependent greening and shooting in tissue culture. ARR1, ARR10, and ARR12 are redundant regulators of drought response, with ARR1 being the most critical. ARR1, ARR10 and ARR12 …	AT1G03250	AT1G03250	R3H domain protein	0	0	0	1	1	0
AT4G31920	RR10	Encodes an Arabidopsis response regulator (ARR) protein that acts in concert with other type-B ARRs in the cytokinin signaling pathway. Also involved in cytokinin-dependent inhibition of hypocotyl elongation and cytokinin-dependent greening and shooting in tissue culture. ARR1, ARR10, and ARR12 are redundant regulators of drought response, with ARR1 being the most critical. ARR1, ARR10 and ARR12 …	AT2G18400	AT2G18400	ribosomal protein L6 family protein	0	0	0	1	1	0
AT4G31920	RR10	Encodes an Arabidopsis response regulator (ARR) protein that acts in concert with other type-B ARRs in the cytokinin signaling pathway. Also involved in cytokinin-dependent inhibition of hypocotyl elongation and cytokinin-dependent greening and shooting in tissue culture. ARR1, ARR10, and ARR12 are redundant regulators of drought response, with ARR1 being the most critical. ARR1, ARR10 and ARR12 …	AT1G20100	AT1G20100	DNA ligase-like protein	0	0	0	1	1	0
AT4G31920	RR10	Encodes an Arabidopsis response regulator (ARR) protein that acts in concert with other type-B ARRs in the cytokinin signaling pathway. Also involved in cytokinin-dependent inhibition of hypocotyl elongation and cytokinin-dependent greening and shooting in tissue culture. ARR1, ARR10, and ARR12 are redundant regulators of drought response, with ARR1 being the most critical. ARR1, ARR10 and ARR12 …	AT3G15840	PIFI	Encodes a chloroplast-targeted protein localized in the stroma that is a novel component essential for NDH-mediated non-photochemical reduction of the plastoquinone pool in chlororespiratory electron transport.	0	0	0	1	1	0
AT4G31920	RR10	Encodes an Arabidopsis response regulator (ARR) protein that acts in concert with other type-B ARRs in the cytokinin signaling pathway. Also involved in cytokinin-dependent inhibition of hypocotyl elongation and cytokinin-dependent greening and shooting in tissue culture. ARR1, ARR10, and ARR12 are redundant regulators of drought response, with ARR1 being the most critical. ARR1, ARR10 and ARR12 …	AT2G02410	AT2G02410	yacP-like NYN domain protein	0	0	0	1	1	0
AT4G31920	RR10	Encodes an Arabidopsis response regulator (ARR) protein that acts in concert with other type-B ARRs in the cytokinin signaling pathway. Also involved in cytokinin-dependent inhibition of hypocotyl elongation and cytokinin-dependent greening and shooting in tissue culture. ARR1, ARR10, and ARR12 are redundant regulators of drought response, with ARR1 being the most critical. ARR1, ARR10 and ARR12 …	AT4G22560	AT4G22560	sulfated surface-like glycoprotein	0	0	0	1	1	0
AT5G02470	DPA	core cell cycle genes	AT2G29680	CDC6	Encodes cell division control protein 6 (CDC6).	0	0	0	1	0	0
AT5G05550	VFP5	Encodes trihelix-domain transcription factor VFP5. Interacts with agrobacterium virulence protein VirF.	AT2G27820	PD1	Encodes a plastid-localized arogenate dehydratase involved in phenylalanine biosynthesis. Not less than six genes encoding ADT were identi&#64257;ed in the Arabidopsis genome: ADT1 [At1g11790]; ADT2 [At3g07630]; ADT3 [At2g27820]; ADT4 [At3g44720]; ADT5 [At5g22630]; and ADT6 [At1g08250].	0	0	0	1	0	0
AT5G05550	VFP5	Encodes trihelix-domain transcription factor VFP5. Interacts with agrobacterium virulence protein VirF.	AT3G60830	ARP7	Encodes an actin-related protein required for normal embryogenesis, plant architecture and floral organ abscission.	0	0	0	1	0	0
AT5G05550	VFP5	Encodes trihelix-domain transcription factor VFP5. Interacts with agrobacterium virulence protein VirF.	AT2G19310	AT2G19310	HSP20-like chaperones superfamily protein	0	0	0	1	0	0
AT5G05550	VFP5	Encodes trihelix-domain transcription factor VFP5. Interacts with agrobacterium virulence protein VirF.	AT4G37450	AGP18	AGP18 is a lysine-rich arabinogalactan-protein (AGP) and part of a multi-gene family of glycoproteins with approx. 50 members. It falls into one subclass with AGP17 and AGP19, other lysine-rich AGPs. It is expressed in young leaves, shoots, roots and flowers and is active in the regulation of the selection and survival of megaspores.	0	0	0	1	0	0
AT5G05550	VFP5	Encodes trihelix-domain transcription factor VFP5. Interacts with agrobacterium virulence protein VirF.	AT5G54520	AT5G54520	Transducin/WD40 repeat-like superfamily protein	0	0	0	1	0	0
AT5G05550	VFP5	Encodes trihelix-domain transcription factor VFP5. Interacts with agrobacterium virulence protein VirF.	AT3G60310	AT3G60310	acyl-CoA synthetase family protein	0	0	0	1	0	0
AT5G05550	VFP5	Encodes trihelix-domain transcription factor VFP5. Interacts with agrobacterium virulence protein VirF.	AT1G60010	AT1G60010	D-ribose-binding periplasmic protein	0	0	0	1	0	0
AT5G05550	VFP5	Encodes trihelix-domain transcription factor VFP5. Interacts with agrobacterium virulence protein VirF.	AT5G63480	AT5G63480	mediator of RNA polymerase II transcription subunit	0	0	0	1	0	0
AT5G06950	AHBP-1B	Transcription factor of the B-ZIP family that has high affinity for C-box motifs. Interacts with NPR1 and may regulate PR gene expression. Phosphorylated by a CK2-like protein in vitro. Phosphorylation is enhanced by salicylic acid treatment.	AT5G05550	VFP5	Encodes trihelix-domain transcription factor VFP5. Interacts with agrobacterium virulence protein VirF.	0	0	0	1	0	0
AT5G06950	AHBP-1B	Transcription factor of the B-ZIP family that has high affinity for C-box motifs. Interacts with NPR1 and may regulate PR gene expression. Phosphorylated by a CK2-like protein in vitro. Phosphorylation is enhanced by salicylic acid treatment.	AT1G76600	AT1G76600	poly polymerase	0	0	0	1	0	0
AT5G06950	AHBP-1B	Transcription factor of the B-ZIP family that has high affinity for C-box motifs. Interacts with NPR1 and may regulate PR gene expression. Phosphorylated by a CK2-like protein in vitro. Phosphorylation is enhanced by salicylic acid treatment.	AT5G05250	AT5G05250	hypothetical protein	0	0	0	1	0	0
AT5G06950	AHBP-1B	Transcription factor of the B-ZIP family that has high affinity for C-box motifs. Interacts with NPR1 and may regulate PR gene expression. Phosphorylated by a CK2-like protein in vitro. Phosphorylation is enhanced by salicylic acid treatment.	AT3G11110	AT3G11110	RING/U-box superfamily protein	0	0	0	1	0	0
AT5G22890	STOP2	An unique homologue of STOP1 (AT1G34370) in Arabidopsis genome. Transformation to the stop1-mutant activated several genes that are regulated by STOP1, and conferred proton sensitive phenotype.	AT1G07610	MT1C	one of the five metallothioneins (MTs) genes identified in Arabidopsis. MTs are cysteine-rich proteins required for heavy metal tolerance. The mRNA is cell-to-cell mobile.	0	0	0	1	1	0
AT5G22890	STOP2	An unique homologue of STOP1 (AT1G34370) in Arabidopsis genome. Transformation to the stop1-mutant activated several genes that are regulated by STOP1, and conferred proton sensitive phenotype.	AT5G01740	AT5G01740	Nuclear transport factor 2 (NTF2) family protein	0	0	0	1	1	0
AT5G22890	STOP2	An unique homologue of STOP1 (AT1G34370) in Arabidopsis genome. Transformation to the stop1-mutant activated several genes that are regulated by STOP1, and conferred proton sensitive phenotype.	AT1G04770	SDI2	SDI2 is a member of a small family of TPR proteins in Arabidopsis. Like SDI1 it is induced by low sulfer and appears to play a role in negative regulation of glucosinolate biosynthesis.	0	0	0	1	1	0
AT5G26660	MYB86	myb domain protein 86	AT3G22370	AOX1A	Encodes AOX1a, an isoform of alternative oxidase that is expressed in rosettes, flowers, and root. The alternative oxidase of plant mitochondria transfers electrons from the ubiquinone pool to oxygen without energy conservations. It is regulated through transcriptional control and by pyruvate. Plays a role in shoot acclimation to low temperature. Also is capable of ameliorating reactive oxygen sp…	0	0	0	1	1	1
AT5G56860	GNC	Encodes a member of the GATA factor family of zinc finger transcription factors. Modulate chlorophyll biosynthesis and glutamate synthase (GLU1/Fd-GOGAT) expression.	AT5G26340	MSS1	Encodes a protein with high affinity, hexose-specific/H+ symporter activity. The activity of the transporter appears to be negatively regulated by phosphorylation. Importantly, microarray analysis, as well as the study of the expression of this gene in mutants involved in programmed cell death (PCD) demonstrated a tight correlation between this gene's expression and PCD.	0	0	0	1	1	1
AT5G56860	GNC	Encodes a member of the GATA factor family of zinc finger transcription factors. Modulate chlorophyll biosynthesis and glutamate synthase (GLU1/Fd-GOGAT) expression.	AT2G15890	MEE14	Encodes CBP1, a regulator of transcription initiation in central cell-mediated pollen tube guidance.	0	0	0	1	1	1
AT5G59780	MYB59	Encodes a putative transcription factor (MYB59). In roots it is involved in K+/NO3- transport and expression of the NPF7.3 transporter.	AT5G52250	RUP1	Encodes a transducin protein whose gene expression is induced by UV-B. This induction is reduced in hy5 mutant and may be a target of HY5 during UV-B response. Functions as a repressor of UV-B signaling.	0	0	0	1	1	1
AT5G59780	MYB59	Encodes a putative transcription factor (MYB59). In roots it is involved in K+/NO3- transport and expression of the NPF7.3 transporter.	AT2G36410	AT2G36410	transcriptional activator (DUF662)	0	0	0	1	1	1
AT5G59780	MYB59	Encodes a putative transcription factor (MYB59). In roots it is involved in K+/NO3- transport and expression of the NPF7.3 transporter.	AT1G60010	AT1G60010	D-ribose-binding periplasmic protein	0	0	0	1	1	1
AT5G59780	MYB59	Encodes a putative transcription factor (MYB59). In roots it is involved in K+/NO3- transport and expression of the NPF7.3 transporter.	AT4G26080	ABI1	Involved in abscisic acid (ABA) signal transduction. Negative regulator of ABA promotion of stomatal closure.	0	0	0	1	1	1
AT5G59780	MYB59	Encodes a putative transcription factor (MYB59). In roots it is involved in K+/NO3- transport and expression of the NPF7.3 transporter.	AT3G05640	EGR1	EGR1 functions as a negative regulator of plant growth with prominent effect on plant growth during drought stress.EGR1 regulates microtubule organization and likely affects additional cytoskeleton and trafficking processes along the plasma membrane.	0	0	0	1	1	1
AT5G61420	MYB28	Encodes a nuclear localized member of the MYB transcription factor family. Involved in positive regulation of aliphatic glucosinolate biosynthesis.Expression is induced by touch, wounding and glucose.	AT4G03060	AOP2	Encodes a truncated and null function protein, due to a 5-bp deletion in cDNA. The functional allele in ecotype Cvi, AOP2, encodes a 2-oxoglutarate-dependent dioxygenase which is involved in glucosinolate biosynthesis. The natural variation in this locus explains the diversification of alkenyl glucosinolate among different ecotypes of Arabidopsis.	0	0	0	1	1	1
AT1G10170	NFXL1	Encodes AtNFXL1, a homologue of the putative human transcription repressor NF-X1. Functions as a negative regulator of the trichothecene phytotoxin-induced defense response.	AT1G74710	EDS16	Encodes a protein with isochorismate synthase activity. Mutants fail to accumulate salicylic acid. Its function may be redundant with that of ICS2 (AT1G18870).	0	0	0	0	1	1
AT1G17950	MYB52	putative transcription factor: R2R3-MYB transcription family	AT4G14300	RBGD4	Belongs to a member of the RNA-binding glycine-rich (RBG) gene superfamily.	0	0	0	0	1	1
AT1G17950	MYB52	putative transcription factor: R2R3-MYB transcription family	AT3G11410	PP2CA	Encodes protein phosphatase 2C. Negative regulator of ABA signalling. Expressed in seeds during germination. mRNA up-regulated by drought and ABA.	0	0	0	0	1	1
AT1G17950	MYB52	putative transcription factor: R2R3-MYB transcription family	AT1G67590	AT1G67590	Remorin family protein	0	0	0	0	1	0
AT1G17950	MYB52	putative transcription factor: R2R3-MYB transcription family	AT1G11380	AT1G11380	PLAC8 family protein	0	0	0	0	1	1
AT1G17950	MYB52	putative transcription factor: R2R3-MYB transcription family	AT4G21940	CPK15	member of Calcium Dependent Protein Kinase	0	0	0	0	1	1
AT1G17950	MYB52	putative transcription factor: R2R3-MYB transcription family	AT5G05210	AT5G05210	Surfeit locus protein 6	0	0	0	0	1	1
AT1G17950	MYB52	putative transcription factor: R2R3-MYB transcription family	AT1G22840	CYTC-1	Encodes cytochrome c. Contains two site II (TGGGCC/T) elements, which interact with a TCP-domain transcription factor, and a downstream internal telomeric repeat, and are required for expression of the Cytc-1 gene. Promoter directs preferential expression in root and shoot meristems and in anthers. Double mutants with CYTC-2 accumulate starch during the day, have delayed growth and development an…	0	0	0	0	1	0
AT1G17950	MYB52	putative transcription factor: R2R3-MYB transcription family	AT5G65440	AT5G65440	transmembrane protein	0	0	0	0	1	1
AT1G17950	MYB52	putative transcription factor: R2R3-MYB transcription family	AT2G05920	SBT1.8	Subtilase family protein	0	0	0	0	1	1
AT1G17950	MYB52	putative transcription factor: R2R3-MYB transcription family	AT4G10840	KLCR1	Tetratricopeptide repeat (TPR)-like superfamily protein	0	0	0	0	1	1
AT1G17950	MYB52	putative transcription factor: R2R3-MYB transcription family	AT3G25070	RIN4	Encodes a member of the R protein complex and may represent a virulence target of type III pili effector proteins (virulence factors) from bacterial pathogens, which is 'guarded' by R protein complex (RPM1 and RPS2 proteins). RIN4 physically interacts with RPS2 and RPM1 in vivo. Bacterial avirulence (Avr) effectors AvrB, AvrRpm1, and AvrRpt2 induce a mobility shift in RIN4 and expression of AvrRp…	0	0	0	0	1	1
AT1G17950	MYB52	putative transcription factor: R2R3-MYB transcription family	AT2G18700	TPS11	Encodes an enzyme putatively involved in trehalose biosynthesis. The protein has a trehalose synthase (TPS)-like domain that may or may not be active as well as a trehalose phosphatase (TPP)-like domain.	0	0	0	0	1	0
AT1G17950	MYB52	putative transcription factor: R2R3-MYB transcription family	AT5G46390	AT5G46390	Peptidase S41 family protein	0	0	0	0	1	1
AT1G17950	MYB52	putative transcription factor: R2R3-MYB transcription family	AT4G11970	AT4G11970	YTH family protein	0	0	0	0	1	1
AT1G17950	MYB52	putative transcription factor: R2R3-MYB transcription family	AT1G56600	GolS2	GolS2 is a galactinol synthase that catalyzes the formation of galactinol from UDP-galactose and myo-inositol. GolS2 transcript levels rise in response to methyl viologen, an oxidative damage-inducing agent. Plants over-expressing GolS2 have increased tolerance to salt, chilling, and high-light stress.	0	0	0	0	1	1
AT1G17950	MYB52	putative transcription factor: R2R3-MYB transcription family	AT2G40840	DPE2	Encodes a cytosolic protein with transglucosidase and amylomaltase activity. It is an essential component of the pathway from starch to sucrose and cellular metabolism in leaves at night. The protein binds to heteroglycans and utilizes glucose, mannose and xylose as acceptors. Fucose and galactose can also act as acceptors but less efficiently than the previous three. It was also was also recentl…	0	0	0	0	1	1
AT1G17950	MYB52	putative transcription factor: R2R3-MYB transcription family	AT1G65680	EXPB2	member of BETA-EXPANSINS. Naming convention from the Expansin Working Group (Kende et al, 2004. Plant Mol Bio)	0	0	0	0	1	0
AT1G49950	TRB1	Encodes a telomeric DNA binding protein and Single Myb Histone (SMH) gene family member. In vitro, an N-terminal Myb domain enables it to interact with double-stranded telomeric repeats.Mutations in TRB1 and TRB3 enhance the lhp1 mutant phenotype. Triple mutants are more strongly affected than the respective double mutants with lhp1. TRB1 binds non-H3K27me3 target genes predominantly at the trans…	AT1G51360	DABB1	Involved in defense against fungal pathogens and located in cytosol.	0	0	0	0	1	0
AT1G49950	TRB1	Encodes a telomeric DNA binding protein and Single Myb Histone (SMH) gene family member. In vitro, an N-terminal Myb domain enables it to interact with double-stranded telomeric repeats.Mutations in TRB1 and TRB3 enhance the lhp1 mutant phenotype. Triple mutants are more strongly affected than the respective double mutants with lhp1. TRB1 binds non-H3K27me3 target genes predominantly at the trans…	AT1G02120	VAD1	Encodes VAD1 (Vascular Associated Death1), a regulator of cell death and defense responses in vascular tissues. VAD1 is a putative membrane associated protein and contains a GRAM domain. vad1 is a lesion mimic mutant that exhibits light conditional appearance of propagative HR (hypersensitive response)-like lesions along the vascular system. The mRNA is cell-to-cell mobile.	0	0	0	0	1	0
AT1G49950	TRB1	Encodes a telomeric DNA binding protein and Single Myb Histone (SMH) gene family member. In vitro, an N-terminal Myb domain enables it to interact with double-stranded telomeric repeats.Mutations in TRB1 and TRB3 enhance the lhp1 mutant phenotype. Triple mutants are more strongly affected than the respective double mutants with lhp1. TRB1 binds non-H3K27me3 target genes predominantly at the trans…	AT3G51520	DGAT2	Encodes a functional acyl-CoA:diacylglycerol acyltransferase with different acyl-CoA substrate preferences and shows higher DAG to TAG conversion rate than AtDGAT1. It increases both C18:2 and C18:3 polyunsaturated fatty acids at the expense of C16:0.	0	0	0	0	1	0
AT1G75240	HB33	Encodes a zinc finger-homeodomain transcription factor ZHD5. Nuclear import and DNA binding of the ZHD5 transcription factor is modulated by a competitive peptide inhibitor MIF1 (AT1G74660).	AT5G19420	AT5G19420	Regulator of chromosome condensation (RCC1) family with FYVE zinc finger domain-containing protein	0	0	0	0	1	1
AT1G75240	HB33	Encodes a zinc finger-homeodomain transcription factor ZHD5. Nuclear import and DNA binding of the ZHD5 transcription factor is modulated by a competitive peptide inhibitor MIF1 (AT1G74660).	AT1G65680	EXPB2	member of BETA-EXPANSINS. Naming convention from the Expansin Working Group (Kende et al, 2004. Plant Mol Bio)	0	0	0	0	1	0
AT1G75240	HB33	Encodes a zinc finger-homeodomain transcription factor ZHD5. Nuclear import and DNA binding of the ZHD5 transcription factor is modulated by a competitive peptide inhibitor MIF1 (AT1G74660).	AT4G36360	BGAL3	putative beta-galactosidase (BGAL3 gene)	0	0	0	0	1	1
AT1G75240	HB33	Encodes a zinc finger-homeodomain transcription factor ZHD5. Nuclear import and DNA binding of the ZHD5 transcription factor is modulated by a competitive peptide inhibitor MIF1 (AT1G74660).	AT2G42760	AT2G42760	DUF1685 family protein	0	0	0	0	1	1
AT1G75240	HB33	Encodes a zinc finger-homeodomain transcription factor ZHD5. Nuclear import and DNA binding of the ZHD5 transcription factor is modulated by a competitive peptide inhibitor MIF1 (AT1G74660).	AT1G04030	AT1G04030	eisosome protein	0	0	0	0	1	0
AT1G75240	HB33	Encodes a zinc finger-homeodomain transcription factor ZHD5. Nuclear import and DNA binding of the ZHD5 transcription factor is modulated by a competitive peptide inhibitor MIF1 (AT1G74660).	AT3G11410	PP2CA	Encodes protein phosphatase 2C. Negative regulator of ABA signalling. Expressed in seeds during germination. mRNA up-regulated by drought and ABA.	0	0	0	0	1	1
AT1G75240	HB33	Encodes a zinc finger-homeodomain transcription factor ZHD5. Nuclear import and DNA binding of the ZHD5 transcription factor is modulated by a competitive peptide inhibitor MIF1 (AT1G74660).	AT5G19430	C3HC4	Encodes a C3HC4-type RING finger E3 ubiquitin ligase of the RING/U-box superfamily whose expression is responsive to both phosphate (Pi) and phosphite (Phi) in both roots and shoots.	0	0	0	0	1	1
AT1G77850	ARF17	Posttranscriptionally regulated by miR160 and is essential for proper development.Regulates early auxin response genes.	AT4G27260	WES1	encodes an IAA-amido synthase that conjugates Asp and other amino acids to auxin in vitro. Lines carrying insertions in this gene are hypersensitive to auxin. It is involved in camalexin biosynthesis via conjugating indole-3-carboxylic acid (ICA) and cysteine (Cys). The mRNA is cell-to-cell mobile.	0	0	0	0	1	0
AT2G16910	AMS	Encodes a basic helix-loop helix transcription factor involved in tapetal cell development, that directly regulates MGT5 expression in tapetum cells. Loss of function mutations are male sterile. AMS binds to a region termed the E box of target gene promoters.	AT3G13220	ABCG26	Encodes a ATP-binding cassette transporter G26 (ABCG26) involved in tapetal cell and pollen development. Required for male fertility and pollen exine formation.	0	0	0	0	1	0
AT2G22770	NAI1	regulates the development of ER bodies. also involves in response to the endophytic fungus Piriformospora indica.	AT3G15950	NAI2	Similar to TSK-associating protein 1 (TSA1), contains 10 EFE repeats, a novel repeat sequence unique to plants. Expressed preferentially in the roots.Protein is localized to ER bodies- an endoplasmic reticulum derived structure. Loss of function mutations lack ER bodies.	0	0	0	0	1	1
AT2G22770	NAI1	regulates the development of ER bodies. also involves in response to the endophytic fungus Piriformospora indica.	AT2G39330	JAL23	jacalin-related lectin 23	0	0	0	0	1	0
AT2G23290	MYB70	Member of the R2R3 factor gene family.	AT1G35580	CINV1	CINV1 / A/N-InvG is an alkaline/neutral invertase that breaks sucrose down into fructose and glucose (GH100). The exact localization of CINV1 remains under investigation but there is evidence that fluorescently-tagged CINV1 localizes to the cytoplasm. atinvg mutants have reduced root growth, reduced invertase activity, and increased expression of antioxidant genes under basal conditions. The leve…	0	0	0	0	1	1
AT2G23290	MYB70	Member of the R2R3 factor gene family.	AT5G07290	ML4	AML4 A member of mei2-like gene family, predominantly plant-based family of genes encoding RNA binding proteins with characteristic presence of a highly conserved RNA binding motif first described in the mei2 gene of the fission yeast S. pombe. In silico analyses reveal nine mei2 -like genes in A. thaliana. They were grouped into four distinct clades, based on overall sequence similarity and subf…	0	0	0	0	1	1
AT2G23290	MYB70	Member of the R2R3 factor gene family.	AT4G27940	MTM1	manganese tracking factor for mitochondrial SOD2	0	0	0	0	1	1
AT2G23290	MYB70	Member of the R2R3 factor gene family.	AT5G67070	RALFL34	Member of a diversely expressed predicted peptide family showing sequence similarity to tobacco Rapid Alkalinization Factor (RALF), and is believed to play an essential role in the physiology of Arabidopsis. Consists of a single exon and is characterized by a conserved C-terminal motif and N-terminal signal peptide. The mRNA is cell-to-cell mobile.	0	0	0	0	1	1
AT2G23290	MYB70	Member of the R2R3 factor gene family.	AT1G05920	AT1G05920	B3 domain protein (DUF313)	0	0	0	0	1	0
AT2G23290	MYB70	Member of the R2R3 factor gene family.	AT5G02560	HTA12	Encodes HTA12, a histone H2A protein.	0	0	0	0	1	1
AT2G23290	MYB70	Member of the R2R3 factor gene family.	AT5G54730	G18F	yeast autophagy 18 F-like protein	0	0	0	0	1	1
AT2G23290	MYB70	Member of the R2R3 factor gene family.	AT1G77250	AT1G77250	RING/FYVE/PHD-type zinc finger family protein	0	0	0	0	1	1
AT2G23290	MYB70	Member of the R2R3 factor gene family.	AT5G55930	OPT1	oligopeptide transporter	0	0	0	0	1	1
AT2G23290	MYB70	Member of the R2R3 factor gene family.	AT1G09870	AT1G09870	histidine acid phosphatase family protein	0	0	0	0	1	1
AT2G23290	MYB70	Member of the R2R3 factor gene family.	AT5G37310	AT5G37310	Endomembrane protein 70 protein family	0	0	0	0	1	1
AT2G23290	MYB70	Member of the R2R3 factor gene family.	AT1G60000	AT1G60000	RNA-binding (RRM/RBD/RNP motifs) family protein	0	0	0	0	1	1
AT2G23290	MYB70	Member of the R2R3 factor gene family.	AT2G40610	EXPA8	member of Alpha-Expansin Gene Family. Naming convention from the Expansin Working Group (Kende et al, 2004. Plant Mol Bio). Involved in the formation of nematode-induced syncytia in roots of Arabidopsis thaliana.	0	0	0	0	1	1
AT2G23290	MYB70	Member of the R2R3 factor gene family.	AT5G15170	TDP1	tyrosyl-DNA phosphodiesterase-like protein	0	0	0	0	1	1
AT2G23290	MYB70	Member of the R2R3 factor gene family.	AT5G54640	RAT5	Isolated from T-DNA insertion line, the rat5 mutant is deficient in T-DNA integration. Encodes histone2A protein.	0	0	0	0	1	0
AT2G23290	MYB70	Member of the R2R3 factor gene family.	AT4G29260	VSP3	VSP3 is a secreted acid phosphatase.	0	0	0	0	1	1
AT2G23290	MYB70	Member of the R2R3 factor gene family.	AT3G17040	HCF107	It is a RNA tetratricopeptide repeat-containing protein required for normal processing of transcripts from the polycistronic chloroplast psbB-psbT-psbH-petB-petD operon coding for proteins of the photosystem II and cytochrome b6/f complexes. Localizes to the chloroplast membrane. Involved in regulating plastidial gene expression and biogenesis. It binds in the psbT?psbH intercistronic region and …	0	0	0	0	1	1
AT2G23290	MYB70	Member of the R2R3 factor gene family.	AT3G47080	AT3G47080	Tetratricopeptide repeat (TPR)-like superfamily protein	0	0	0	0	1	1
AT2G23290	MYB70	Member of the R2R3 factor gene family.	AT5G67080	MAPKKK19	member of MEKK subfamily	0	0	0	0	1	0
AT2G23290	MYB70	Member of the R2R3 factor gene family.	AT5G11850	AT5G11850	Protein kinase superfamily protein	0	0	0	0	1	1
AT2G26150	HSFA2	member of Heat Stress Transcription Factor (Hsf) family. Involved in response to misfolded protein accumulation in the cytosol. Regulated by alternative splicing and non-sense-mediated decay.	AT3G22840	ELIP1	Encodes an early light-inducible protein.	0	0	0	0	1	1
AT2G26150	HSFA2	member of Heat Stress Transcription Factor (Hsf) family. Involved in response to misfolded protein accumulation in the cytosol. Regulated by alternative splicing and non-sense-mediated decay.	AT1G56600	GolS2	GolS2 is a galactinol synthase that catalyzes the formation of galactinol from UDP-galactose and myo-inositol. GolS2 transcript levels rise in response to methyl viologen, an oxidative damage-inducing agent. Plants over-expressing GolS2 have increased tolerance to salt, chilling, and high-light stress.	0	0	0	0	1	1
AT2G44940	ERF34	encodes a member of the DREB subfamily A-4 of ERF/AP2 transcription factor family. The protein contains one AP2 domain. There are 17 members in this subfamily including TINY.	AT5G67190	DEAR2	encodes a member of the DREB subfamily A-5 of ERF/AP2 transcription factor family. The protein contains one AP2 domain. There are 16 members in this subfamily including RAP2.1, RAP2.9 and RAP2.10.	0	0	0	0	1	0
AT3G17609	HYH	Encodes a homolog of HY5 (HYH). Involved in phyB signaling pathway.	AT1G12110	NPF6.3	Encodes NRT1.1 (CHL1), a dual-affinity nitrate transporter. The protein is expressed in guard cells and function in stomatal opening. Mutants have less transpiration and are more tolerant to drought. Expressed in lateral roots. Involved in nitrate signaling which enables the plant root system to detect and exploit nitrate-rich soil patches. Comparing to the wild type, the mutant displays a strong…	0	0	0	0	1	1
AT3G17609	HYH	Encodes a homolog of HY5 (HYH). Involved in phyB signaling pathway.	AT1G37130	NIA2	Identified as a mutant resistant to chlorate. Encodes nitrate reductase structural gene. Involved in nitrate assimilation. Has nitrate reductase activity. Up-regulated by the fungus P. indica. Binds transcription factor At2g35940. The mRNA is cell-to-cell mobile.	0	0	0	0	1	1
AT3G17609	HYH	Encodes a homolog of HY5 (HYH). Involved in phyB signaling pathway.	AT3G22840	ELIP1	Encodes an early light-inducible protein.	0	0	0	0	1	1
AT3G24520	HSFC1	member of Heat Stress Transcription Factor (Hsf) family	AT5G47120	BI1	Encodes BI-1, a homolog of mammalian Bax inhibitor 1. Functions as an attenuator of biotic and abiotic types of cell death. Bax-induced cell death can be downregulated by ectopically expressing AtBI in planta. The mRNA is cell-to-cell mobile.	0	0	0	0	1	0
AT3G24520	HSFC1	member of Heat Stress Transcription Factor (Hsf) family	AT5G03210	DIP2	Encodes a small polypeptide contributing to resistance to potyvirus.	0	0	0	0	1	0
AT3G24520	HSFC1	member of Heat Stress Transcription Factor (Hsf) family	AT5G04340	ZAT6	Encodes a C2H2 zinc finger transcription factor that coordinately activates phytochelatin-synthesis related gene expression and directly targets GSH1 by binding to its promoter to positively regulate Cd accumulation and tolerance.	0	0	0	0	1	0
AT3G54620	BZIP25	bZIP transcription factor-like protein mRNA	AT3G30775	ERD5	Encodes a proline oxidase that is predicted to localize to the inner mitochondrial membrane, its mRNA expression induced by high levels of Al and by osmotic stress. The promoter contains an L-proline-inducible element.	0	0	0	0	1	1
AT4G14770	TCX2	Regulates fate transition and cell Divisions in the stomatal lineage.	AT3G05130	AT3G05130	paramyosin-like protein	0	0	0	0	1	1
AT4G14770	TCX2	Regulates fate transition and cell Divisions in the stomatal lineage.	AT1G10690	SMR8	cyclin-dependent kinase inhibitor	0	0	0	0	1	0
AT4G14770	TCX2	Regulates fate transition and cell Divisions in the stomatal lineage.	AT4G33400	AT4G33400	Vacuolar import/degradation, Vid27-related protein	0	0	0	0	1	1
AT4G14770	TCX2	Regulates fate transition and cell Divisions in the stomatal lineage.	AT5G61530	AT5G61530	small G protein family protein / RhoGAP family protein	0	0	0	0	1	1
AT4G14770	TCX2	Regulates fate transition and cell Divisions in the stomatal lineage.	AT3G60190	DL1E	At3g60190 encodes Arabidopsis dynamin-related protein 1E, DRP1E, also known as EDR3, ADL4 and ADL1E, which is 624 amino acid residues long, has a predicted mass of 69.8 kDa and a pI of 7.5. Dynamin-related protein 1E belongs to a plant-specific subclass of dynamin-related proteins (DRP1), consisting of five members in Arabidopsis (A, B, C, D, E). This class is characterized by having an N-termina…	0	0	0	0	1	1
AT4G14770	TCX2	Regulates fate transition and cell Divisions in the stomatal lineage.	AT1G74390	NEN3	Polynucleotidyl transferase, ribonuclease H-like superfamily protein	0	0	0	0	1	1
AT4G14770	TCX2	Regulates fate transition and cell Divisions in the stomatal lineage.	AT4G23410	TET5	TET5 encodes a member of the TETRASPANIN gene family that is expressed in the embryo and vascular system and is involved in organ growth redundantly with TET6.	0	0	0	0	1	1
AT4G14770	TCX2	Regulates fate transition and cell Divisions in the stomatal lineage.	AT3G13000	AT3G13000	ubiquinone biosynthesis protein (Protein of unknown function, DUF547)	0	0	0	0	1	1
AT4G14770	TCX2	Regulates fate transition and cell Divisions in the stomatal lineage.	AT1G57820	VIM1	Encodes a 645-amino acid methylcytosine-binding protein with a PHD domain, two RING finger domains, and an SRA domain that is involved in centromere heterochromatinization. This protein functions as an E3 ubiquitin ligase in vitro. The protein has been shown to bind to methylated cytosines of CG, CNG and CNN motifs via its SRA domain but has a preference for the former. It plays a role in the est…	0	0	0	0	1	0
AT4G14770	TCX2	Regulates fate transition and cell Divisions in the stomatal lineage.	AT3G52550	AT3G52550	transcription repressor OFP15-like protein	0	0	0	0	1	1
AT4G14770	TCX2	Regulates fate transition and cell Divisions in the stomatal lineage.	AT4G18570	AT4G18570	Tetratricopeptide repeat (TPR)-like superfamily protein	0	0	0	0	1	1
AT4G14770	TCX2	Regulates fate transition and cell Divisions in the stomatal lineage.	AT1G59540	ZCF125	Encodes a kinesin-like protein.	0	0	0	0	1	1
AT4G14770	TCX2	Regulates fate transition and cell Divisions in the stomatal lineage.	AT2G47410	AT2G47410	WD40 domain-containing protein	0	0	0	0	1	1
AT4G14770	TCX2	Regulates fate transition and cell Divisions in the stomatal lineage.	AT1G07880	ATMPK13	member of MAP Kinase	0	0	0	0	1	1
AT4G14770	TCX2	Regulates fate transition and cell Divisions in the stomatal lineage.	AT2G45850	AHL9	AT hook motif DNA-binding family protein	0	0	0	0	1	0
AT4G14770	TCX2	Regulates fate transition and cell Divisions in the stomatal lineage.	AT4G34970	ADF9	A member of actin polymerizing factors (ADFs)family, ADF9 primarily functions as an actin bundling protein.	0	0	0	0	1	0
AT4G14770	TCX2	Regulates fate transition and cell Divisions in the stomatal lineage.	AT3G03170	AT3G03170	hypothetical protein	0	0	0	0	1	1
AT4G14770	TCX2	Regulates fate transition and cell Divisions in the stomatal lineage.	AT5G17160	AT5G17160	aspartic/glutamic acid-rich protein	0	0	0	0	1	0
AT4G17750	HSF1	native protein is a trimer, interacts with HSP70, also with TBP, DNA interaction is modulated by phosphorylation and is heat-shock inducible	AT1G56600	GolS2	GolS2 is a galactinol synthase that catalyzes the formation of galactinol from UDP-galactose and myo-inositol. GolS2 transcript levels rise in response to methyl viologen, an oxidative damage-inducing agent. Plants over-expressing GolS2 have increased tolerance to salt, chilling, and high-light stress.	0	0	0	0	1	1
AT4G31920	RR10	Encodes an Arabidopsis response regulator (ARR) protein that acts in concert with other type-B ARRs in the cytokinin signaling pathway. Also involved in cytokinin-dependent inhibition of hypocotyl elongation and cytokinin-dependent greening and shooting in tissue culture. ARR1, ARR10, and ARR12 are redundant regulators of drought response, with ARR1 being the most critical. ARR1, ARR10 and ARR12 …	AT5G51545	LPA2	Encodes LPA2 (low psii accumulation2), an intrinsic thylakoid membrane protein required for efficient assembly of Photosystem II.	0	0	0	0	1	0
AT4G31920	RR10	Encodes an Arabidopsis response regulator (ARR) protein that acts in concert with other type-B ARRs in the cytokinin signaling pathway. Also involved in cytokinin-dependent inhibition of hypocotyl elongation and cytokinin-dependent greening and shooting in tissue culture. ARR1, ARR10, and ARR12 are redundant regulators of drought response, with ARR1 being the most critical. ARR1, ARR10 and ARR12 …	AT2G11910	AT2G11910	hypothetical protein	0	0	0	0	1	0
AT4G31920	RR10	Encodes an Arabidopsis response regulator (ARR) protein that acts in concert with other type-B ARRs in the cytokinin signaling pathway. Also involved in cytokinin-dependent inhibition of hypocotyl elongation and cytokinin-dependent greening and shooting in tissue culture. ARR1, ARR10, and ARR12 are redundant regulators of drought response, with ARR1 being the most critical. ARR1, ARR10 and ARR12 …	AT2G23380	CLF	Similar to the product of the Polycomb-group gene Enhancer of zeste. Catalytic component of the PRC2 complex.Required for stable repression of AG and AP3. Putative role in cell fate determination. Involved in the control of leaf morphogenesis. mutants exhibit curled, involute leaves. AGAMOUS and APETALA3 are ectopically expressed in the mutant.	0	0	0	0	1	0
AT4G31920	RR10	Encodes an Arabidopsis response regulator (ARR) protein that acts in concert with other type-B ARRs in the cytokinin signaling pathway. Also involved in cytokinin-dependent inhibition of hypocotyl elongation and cytokinin-dependent greening and shooting in tissue culture. ARR1, ARR10, and ARR12 are redundant regulators of drought response, with ARR1 being the most critical. ARR1, ARR10 and ARR12 …	AT3G09300	ORP3B	OSBP(oxysterol binding protein)-related protein 3B	0	0	0	0	1	0
AT4G31920	RR10	Encodes an Arabidopsis response regulator (ARR) protein that acts in concert with other type-B ARRs in the cytokinin signaling pathway. Also involved in cytokinin-dependent inhibition of hypocotyl elongation and cytokinin-dependent greening and shooting in tissue culture. ARR1, ARR10, and ARR12 are redundant regulators of drought response, with ARR1 being the most critical. ARR1, ARR10 and ARR12 …	AT5G56190	AT5G56190	Transducin/WD40 repeat-like superfamily protein	0	0	0	0	1	0
AT4G31920	RR10	Encodes an Arabidopsis response regulator (ARR) protein that acts in concert with other type-B ARRs in the cytokinin signaling pathway. Also involved in cytokinin-dependent inhibition of hypocotyl elongation and cytokinin-dependent greening and shooting in tissue culture. ARR1, ARR10, and ARR12 are redundant regulators of drought response, with ARR1 being the most critical. ARR1, ARR10 and ARR12 …	AT1G48330	AT1G48330	SsrA-binding protein	0	0	0	0	1	0
AT4G31920	RR10	Encodes an Arabidopsis response regulator (ARR) protein that acts in concert with other type-B ARRs in the cytokinin signaling pathway. Also involved in cytokinin-dependent inhibition of hypocotyl elongation and cytokinin-dependent greening and shooting in tissue culture. ARR1, ARR10, and ARR12 are redundant regulators of drought response, with ARR1 being the most critical. ARR1, ARR10 and ARR12 …	AT5G11030	ALF4	alf4-1 prevents initiation of lateral roots. Cannot be rescued by IAA. Protein belongs to a plant-specific gene family and is localized to the nucleus.	0	0	0	0	1	0
AT4G31920	RR10	Encodes an Arabidopsis response regulator (ARR) protein that acts in concert with other type-B ARRs in the cytokinin signaling pathway. Also involved in cytokinin-dependent inhibition of hypocotyl elongation and cytokinin-dependent greening and shooting in tissue culture. ARR1, ARR10, and ARR12 are redundant regulators of drought response, with ARR1 being the most critical. ARR1, ARR10 and ARR12 …	AT1G52570	PLDALPHA2	member of C2-PLD subfamily	0	0	0	0	1	0
AT4G31920	RR10	Encodes an Arabidopsis response regulator (ARR) protein that acts in concert with other type-B ARRs in the cytokinin signaling pathway. Also involved in cytokinin-dependent inhibition of hypocotyl elongation and cytokinin-dependent greening and shooting in tissue culture. ARR1, ARR10, and ARR12 are redundant regulators of drought response, with ARR1 being the most critical. ARR1, ARR10 and ARR12 …	AT3G45050	AT3G45050	transmembrane protein	0	0	0	0	1	0
AT4G31920	RR10	Encodes an Arabidopsis response regulator (ARR) protein that acts in concert with other type-B ARRs in the cytokinin signaling pathway. Also involved in cytokinin-dependent inhibition of hypocotyl elongation and cytokinin-dependent greening and shooting in tissue culture. ARR1, ARR10, and ARR12 are redundant regulators of drought response, with ARR1 being the most critical. ARR1, ARR10 and ARR12 …	AT3G06180	AT3G06180	Ribosomal protein L34e superfamily protein	0	0	0	0	1	0
AT4G31920	RR10	Encodes an Arabidopsis response regulator (ARR) protein that acts in concert with other type-B ARRs in the cytokinin signaling pathway. Also involved in cytokinin-dependent inhibition of hypocotyl elongation and cytokinin-dependent greening and shooting in tissue culture. ARR1, ARR10, and ARR12 are redundant regulators of drought response, with ARR1 being the most critical. ARR1, ARR10 and ARR12 …	AT2G39950	AT2G39950	flocculation protein	0	0	0	0	1	0
AT4G31920	RR10	Encodes an Arabidopsis response regulator (ARR) protein that acts in concert with other type-B ARRs in the cytokinin signaling pathway. Also involved in cytokinin-dependent inhibition of hypocotyl elongation and cytokinin-dependent greening and shooting in tissue culture. ARR1, ARR10, and ARR12 are redundant regulators of drought response, with ARR1 being the most critical. ARR1, ARR10 and ARR12 …	AT2G41740	VLN2	Encodes a protein with high homology to animal villin.	0	0	0	0	1	0
AT4G31920	RR10	Encodes an Arabidopsis response regulator (ARR) protein that acts in concert with other type-B ARRs in the cytokinin signaling pathway. Also involved in cytokinin-dependent inhibition of hypocotyl elongation and cytokinin-dependent greening and shooting in tissue culture. ARR1, ARR10, and ARR12 are redundant regulators of drought response, with ARR1 being the most critical. ARR1, ARR10 and ARR12 …	AT3G06650	ACLB-1	One of the two genes encoding subunit B of the trimeric enzyme ATP Citrate lyase	0	0	0	0	1	0
AT4G31920	RR10	Encodes an Arabidopsis response regulator (ARR) protein that acts in concert with other type-B ARRs in the cytokinin signaling pathway. Also involved in cytokinin-dependent inhibition of hypocotyl elongation and cytokinin-dependent greening and shooting in tissue culture. ARR1, ARR10, and ARR12 are redundant regulators of drought response, with ARR1 being the most critical. ARR1, ARR10 and ARR12 …	AT3G15850	FAD5	Chloroplastic enzyme responsible for the synthesis of 16:1 fatty acids from galactolipids and sulpholipids. Uses ferredoxin as electron donor. The mRNA is cell-to-cell mobile.	0	0	0	0	1	0
AT4G31920	RR10	Encodes an Arabidopsis response regulator (ARR) protein that acts in concert with other type-B ARRs in the cytokinin signaling pathway. Also involved in cytokinin-dependent inhibition of hypocotyl elongation and cytokinin-dependent greening and shooting in tissue culture. ARR1, ARR10, and ARR12 are redundant regulators of drought response, with ARR1 being the most critical. ARR1, ARR10 and ARR12 …	AT1G18485	AT1G18485	Pentatricopeptide repeat (PPR) superfamily protein	0	0	0	0	1	0
AT4G31920	RR10	Encodes an Arabidopsis response regulator (ARR) protein that acts in concert with other type-B ARRs in the cytokinin signaling pathway. Also involved in cytokinin-dependent inhibition of hypocotyl elongation and cytokinin-dependent greening and shooting in tissue culture. ARR1, ARR10, and ARR12 are redundant regulators of drought response, with ARR1 being the most critical. ARR1, ARR10 and ARR12 …	AT5G10480	PAS2	Protein tyrosine phosphatase-like involved in cell division and differentiation. Interacts with CDKA;1 only in its phosphorylated form, preventing dephosphorylation. Overexpression slowed down cell division in suspension cell cultures at the G2-to-M transition and early mitosis and inhibited Arabidopsis seedling growth. Localized in the cytoplasm of dividing cells but moved into the nucleus upon …	0	0	0	0	1	0
AT4G31920	RR10	Encodes an Arabidopsis response regulator (ARR) protein that acts in concert with other type-B ARRs in the cytokinin signaling pathway. Also involved in cytokinin-dependent inhibition of hypocotyl elongation and cytokinin-dependent greening and shooting in tissue culture. ARR1, ARR10, and ARR12 are redundant regulators of drought response, with ARR1 being the most critical. ARR1, ARR10 and ARR12 …	AT5G04670	EPCR2	Polycomb related protein that is part of a protein complex involved in histone deacetylation and heterochromatin silencing.	0	0	0	0	1	0
AT4G31920	RR10	Encodes an Arabidopsis response regulator (ARR) protein that acts in concert with other type-B ARRs in the cytokinin signaling pathway. Also involved in cytokinin-dependent inhibition of hypocotyl elongation and cytokinin-dependent greening and shooting in tissue culture. ARR1, ARR10, and ARR12 are redundant regulators of drought response, with ARR1 being the most critical. ARR1, ARR10 and ARR12 …	AT5G18100	CSD3	A putative peroxisomal CuZnSOD inducible by a high-light pulse.	0	0	0	0	1	0
AT4G31920	RR10	Encodes an Arabidopsis response regulator (ARR) protein that acts in concert with other type-B ARRs in the cytokinin signaling pathway. Also involved in cytokinin-dependent inhibition of hypocotyl elongation and cytokinin-dependent greening and shooting in tissue culture. ARR1, ARR10, and ARR12 are redundant regulators of drought response, with ARR1 being the most critical. ARR1, ARR10 and ARR12 …	AT1G23960	AT1G23960	hypothetical protein (DUF626)	0	0	0	0	1	0
AT4G31920	RR10	Encodes an Arabidopsis response regulator (ARR) protein that acts in concert with other type-B ARRs in the cytokinin signaling pathway. Also involved in cytokinin-dependent inhibition of hypocotyl elongation and cytokinin-dependent greening and shooting in tissue culture. ARR1, ARR10, and ARR12 are redundant regulators of drought response, with ARR1 being the most critical. ARR1, ARR10 and ARR12 …	AT1G79230	MST1	encodes a sulfurtransferase/rhodaneses, which belongs to a group of enzymes widely distributed in all three phyla that catalyze the transfer of sulfur from a donor to a thiophilic acceptor substrate. The protein and transcript levels are NOT affected by senescence or exogenous cyanide, suggesting that sulfurtransferases are involved in cyanide detoxification.	0	0	0	0	1	0
AT4G31920	RR10	Encodes an Arabidopsis response regulator (ARR) protein that acts in concert with other type-B ARRs in the cytokinin signaling pathway. Also involved in cytokinin-dependent inhibition of hypocotyl elongation and cytokinin-dependent greening and shooting in tissue culture. ARR1, ARR10, and ARR12 are redundant regulators of drought response, with ARR1 being the most critical. ARR1, ARR10 and ARR12 …	AT4G01850	SAM-2	S-adenosylmethionine synthetase 2	0	0	0	0	1	0
AT4G31920	RR10	Encodes an Arabidopsis response regulator (ARR) protein that acts in concert with other type-B ARRs in the cytokinin signaling pathway. Also involved in cytokinin-dependent inhibition of hypocotyl elongation and cytokinin-dependent greening and shooting in tissue culture. ARR1, ARR10, and ARR12 are redundant regulators of drought response, with ARR1 being the most critical. ARR1, ARR10 and ARR12 …	AT2G44150	ASHH3	Encodes a protein-lysine N-methyltransferase. Located in ER.	0	0	0	0	1	0
AT4G31920	RR10	Encodes an Arabidopsis response regulator (ARR) protein that acts in concert with other type-B ARRs in the cytokinin signaling pathway. Also involved in cytokinin-dependent inhibition of hypocotyl elongation and cytokinin-dependent greening and shooting in tissue culture. ARR1, ARR10, and ARR12 are redundant regulators of drought response, with ARR1 being the most critical. ARR1, ARR10 and ARR12 …	AT1G28010	ABCB14	Encodes an ATP-binding cassette (ABC) transporter. Expressed in the vascular tissue of primary stem.	0	0	0	0	1	0
AT4G31920	RR10	Encodes an Arabidopsis response regulator (ARR) protein that acts in concert with other type-B ARRs in the cytokinin signaling pathway. Also involved in cytokinin-dependent inhibition of hypocotyl elongation and cytokinin-dependent greening and shooting in tissue culture. ARR1, ARR10, and ARR12 are redundant regulators of drought response, with ARR1 being the most critical. ARR1, ARR10 and ARR12 …	AT3G15200	AT3G15200	Tetratricopeptide repeat (TPR)-like superfamily protein	0	0	0	0	1	0
AT4G31920	RR10	Encodes an Arabidopsis response regulator (ARR) protein that acts in concert with other type-B ARRs in the cytokinin signaling pathway. Also involved in cytokinin-dependent inhibition of hypocotyl elongation and cytokinin-dependent greening and shooting in tissue culture. ARR1, ARR10, and ARR12 are redundant regulators of drought response, with ARR1 being the most critical. ARR1, ARR10 and ARR12 …	AT5G59080	AT5G59080	hypothetical protein	0	0	0	0	1	0
AT4G31920	RR10	Encodes an Arabidopsis response regulator (ARR) protein that acts in concert with other type-B ARRs in the cytokinin signaling pathway. Also involved in cytokinin-dependent inhibition of hypocotyl elongation and cytokinin-dependent greening and shooting in tissue culture. ARR1, ARR10, and ARR12 are redundant regulators of drought response, with ARR1 being the most critical. ARR1, ARR10 and ARR12 …	AT5G14430	AT5G14430	S-adenosyl-L-methionine-dependent methyltransferases superfamily protein	0	0	0	0	1	0
AT4G31920	RR10	Encodes an Arabidopsis response regulator (ARR) protein that acts in concert with other type-B ARRs in the cytokinin signaling pathway. Also involved in cytokinin-dependent inhibition of hypocotyl elongation and cytokinin-dependent greening and shooting in tissue culture. ARR1, ARR10, and ARR12 are redundant regulators of drought response, with ARR1 being the most critical. ARR1, ARR10 and ARR12 …	AT3G01390	VMA10	Subunit G of the vacuolar membrane ATPAse complex	0	0	0	0	1	0
AT4G31920	RR10	Encodes an Arabidopsis response regulator (ARR) protein that acts in concert with other type-B ARRs in the cytokinin signaling pathway. Also involved in cytokinin-dependent inhibition of hypocotyl elongation and cytokinin-dependent greening and shooting in tissue culture. ARR1, ARR10, and ARR12 are redundant regulators of drought response, with ARR1 being the most critical. ARR1, ARR10 and ARR12 …	AT1G14120	ATDAO2	DAO2 is an IAA oxidase expressed in root caps. it is a member of a family of dioxygenase and 2OG Fe(II) oxygenase domain and DAO domain containing proteins. It is expressed specifically in root cap cells and does not appear to be the major IAA oxidase in planta.	0	0	0	0	1	0
AT4G31920	RR10	Encodes an Arabidopsis response regulator (ARR) protein that acts in concert with other type-B ARRs in the cytokinin signaling pathway. Also involved in cytokinin-dependent inhibition of hypocotyl elongation and cytokinin-dependent greening and shooting in tissue culture. ARR1, ARR10, and ARR12 are redundant regulators of drought response, with ARR1 being the most critical. ARR1, ARR10 and ARR12 …	AT3G07140	AT3G07140	GPI transamidase component Gpi16 subunit family protein	0	0	0	0	1	0
AT5G04240	ELF6	Early Flowering 6 (ELF6) encodes a Jumonji N/C and zinc finger domain-containing protein that acts as a repressor in the photoperiod pathway. ELF6 interacts with BES1 in a Y2H assay, in vitro, and in Arabidosis protoplasts (based on BiFC). ELF6 may play a role in brassinosteroid signaling by affecting histone methylation in the promoters of BR-responsive genes.	AT5G57560	TCH4	Encodes a cell wall-modifying enzyme, rapidly upregulated in response to environmental stimuli.	0	0	0	0	1	1
AT5G04340	ZAT6	Encodes a C2H2 zinc finger transcription factor that coordinately activates phytochelatin-synthesis related gene expression and directly targets GSH1 by binding to its promoter to positively regulate Cd accumulation and tolerance.	AT1G73030	VPS46.2	Encodes an ESCRT-related protein: CHMP1A/AT1G73030; CHMP1B/AT1G17730. CHMP1A and B mediate multivesicular body sorting of auxin carriers and are required for plant development. ESCRT: Endosomal Sorting Complexes Required For Transport machinery; CHMP: Charged Multivesicular Body Protein/Chromatin Modifying Protein.	0	0	0	0	1	0
AT5G04340	ZAT6	Encodes a C2H2 zinc finger transcription factor that coordinately activates phytochelatin-synthesis related gene expression and directly targets GSH1 by binding to its promoter to positively regulate Cd accumulation and tolerance.	AT4G04210	PUX4	Arabidopsis thaliana CDC48-interacting UBX-domain protein (PUX4)	0	0	0	0	1	0
AT5G04340	ZAT6	Encodes a C2H2 zinc finger transcription factor that coordinately activates phytochelatin-synthesis related gene expression and directly targets GSH1 by binding to its promoter to positively regulate Cd accumulation and tolerance.	AT5G50840	AT5G50840	alpha-taxilin-like protein	0	0	0	0	1	0
AT5G04340	ZAT6	Encodes a C2H2 zinc finger transcription factor that coordinately activates phytochelatin-synthesis related gene expression and directly targets GSH1 by binding to its promoter to positively regulate Cd accumulation and tolerance.	AT1G27630	CYCT1;3	cyclin T 1	0	0	0	0	1	0
AT5G04340	ZAT6	Encodes a C2H2 zinc finger transcription factor that coordinately activates phytochelatin-synthesis related gene expression and directly targets GSH1 by binding to its promoter to positively regulate Cd accumulation and tolerance.	AT1G60160	KT12	Member of the KT/KUP/HAK family of proton-coupled potassium transporters which have potential effect on cellular expansion.	0	0	0	0	1	0
AT5G04340	ZAT6	Encodes a C2H2 zinc finger transcription factor that coordinately activates phytochelatin-synthesis related gene expression and directly targets GSH1 by binding to its promoter to positively regulate Cd accumulation and tolerance.	AT4G18520	SEL1	Encodes a PPR (pentatricopeptide repeat) protein PDM1/SEL1. Involved in RNA editing and splicing of plastid genes.	0	0	0	0	1	0
AT5G04340	ZAT6	Encodes a C2H2 zinc finger transcription factor that coordinately activates phytochelatin-synthesis related gene expression and directly targets GSH1 by binding to its promoter to positively regulate Cd accumulation and tolerance.	AT3G21560	UGT84A2	Encodes a protein with sinapic acid:UDP-glucose glucosyltransferase activity. Mutants defective in this gene are hyper-fluorescent (which accumulate in their trichomes a compound that is likely to be 3',5'-dimethoxynaringenin chalcone or sinapoyltriacetic acid lactone, potential products of the concerted action of 4-coumarate CoA ligase and chalcone synthase on sinapic acid). Also shown to be req…	0	0	0	0	1	0
AT5G04340	ZAT6	Encodes a C2H2 zinc finger transcription factor that coordinately activates phytochelatin-synthesis related gene expression and directly targets GSH1 by binding to its promoter to positively regulate Cd accumulation and tolerance.	AT4G19120	ERD3	S-adenosyl-L-methionine-dependent methyltransferases superfamily protein	0	0	0	0	1	0
AT5G04340	ZAT6	Encodes a C2H2 zinc finger transcription factor that coordinately activates phytochelatin-synthesis related gene expression and directly targets GSH1 by binding to its promoter to positively regulate Cd accumulation and tolerance.	AT4G14230	AT4G14230	CBS domain protein with a domain protein (DUF21)	0	0	0	0	1	0
AT5G04340	ZAT6	Encodes a C2H2 zinc finger transcription factor that coordinately activates phytochelatin-synthesis related gene expression and directly targets GSH1 by binding to its promoter to positively regulate Cd accumulation and tolerance.	AT3G17920	AT3G17920	Outer arm dynein light chain 1 protein	0	0	0	0	1	0
AT5G04340	ZAT6	Encodes a C2H2 zinc finger transcription factor that coordinately activates phytochelatin-synthesis related gene expression and directly targets GSH1 by binding to its promoter to positively regulate Cd accumulation and tolerance.	AT4G15130	CCT2	phosphorylcholine cytidylyltransferase2	0	0	0	0	1	0
AT5G04340	ZAT6	Encodes a C2H2 zinc finger transcription factor that coordinately activates phytochelatin-synthesis related gene expression and directly targets GSH1 by binding to its promoter to positively regulate Cd accumulation and tolerance.	AT4G07410	PCN	Encodes a WD-40 protein expressed both during embryo development and postembryonically in the SAM and RAM that functions in the auxin pathway, integrating auxin signaling in the organization and maintenance of the SAM and RAM.	0	0	0	0	1	0
AT5G04340	ZAT6	Encodes a C2H2 zinc finger transcription factor that coordinately activates phytochelatin-synthesis related gene expression and directly targets GSH1 by binding to its promoter to positively regulate Cd accumulation and tolerance.	AT5G58070	TIL	Encodes a temperature-induced lipocalin TIL1. Involved in thermotolerance. Peripherally associated with plasma membrane.	0	0	0	0	1	0
AT5G04340	ZAT6	Encodes a C2H2 zinc finger transcription factor that coordinately activates phytochelatin-synthesis related gene expression and directly targets GSH1 by binding to its promoter to positively regulate Cd accumulation and tolerance.	AT5G54960	PDC2	pyruvate decarboxylase-2	0	0	0	0	1	0
AT5G04340	ZAT6	Encodes a C2H2 zinc finger transcription factor that coordinately activates phytochelatin-synthesis related gene expression and directly targets GSH1 by binding to its promoter to positively regulate Cd accumulation and tolerance.	AT1G26620	AT1G26620	T-box transcription factor, putative (DUF863)	0	0	0	0	1	0
AT5G04340	ZAT6	Encodes a C2H2 zinc finger transcription factor that coordinately activates phytochelatin-synthesis related gene expression and directly targets GSH1 by binding to its promoter to positively regulate Cd accumulation and tolerance.	AT5G26230	MAKR1	Encodes a member of the MAKR (MEMBRANE-ASSOCIATED KINASE REGULATOR) gene family. MAKRs have putative kinase interacting motifs and membrane localization signals. Known members include: AT5G26230 (MAKR1), AT1G64080 (MAKR2), AT2G37380 (MAKR3), AT2G39370 (MAKR4), AT5G52870 (MAKR5) and AT5G52900 (MAKR6).	0	0	0	0	1	0
AT5G04340	ZAT6	Encodes a C2H2 zinc finger transcription factor that coordinately activates phytochelatin-synthesis related gene expression and directly targets GSH1 by binding to its promoter to positively regulate Cd accumulation and tolerance.	AT5G59400	AT5G59400	PGR5-like A protein	0	0	0	0	1	0
AT5G04340	ZAT6	Encodes a C2H2 zinc finger transcription factor that coordinately activates phytochelatin-synthesis related gene expression and directly targets GSH1 by binding to its promoter to positively regulate Cd accumulation and tolerance.	AT5G64640	AT5G64640	Plant invertase/pectin methylesterase inhibitor superfamily	0	0	0	0	1	0
AT5G04340	ZAT6	Encodes a C2H2 zinc finger transcription factor that coordinately activates phytochelatin-synthesis related gene expression and directly targets GSH1 by binding to its promoter to positively regulate Cd accumulation and tolerance.	AT1G14680	AT1G14680	early endosome antigen	0	0	0	0	1	0
AT5G04340	ZAT6	Encodes a C2H2 zinc finger transcription factor that coordinately activates phytochelatin-synthesis related gene expression and directly targets GSH1 by binding to its promoter to positively regulate Cd accumulation and tolerance.	AT4G33300	ADR1-L1	Encodes a member of the ADR1 family nucleotide-binding leucine-rich repeat (NB-LRR) immune receptors.	0	0	0	0	1	0
AT5G04340	ZAT6	Encodes a C2H2 zinc finger transcription factor that coordinately activates phytochelatin-synthesis related gene expression and directly targets GSH1 by binding to its promoter to positively regulate Cd accumulation and tolerance.	AT1G80930	AT1G80930	MIF4G domain-containing protein / MA3 domain-containing protein	0	0	0	0	1	0
AT5G04340	ZAT6	Encodes a C2H2 zinc finger transcription factor that coordinately activates phytochelatin-synthesis related gene expression and directly targets GSH1 by binding to its promoter to positively regulate Cd accumulation and tolerance.	AT4G19230	CYP707A1	Encodes a protein with ABA 8'-hydroxylase activity, involved in ABA catabolism. Member of the CYP707A gene family. CYP707A1 appears to play an important role in determining the ABA levels in dry seeds. Gene involved in postgermination growth. Overexpression of CYP707A1 leads to a decrease in ABA levels and a reduction in after-ripening period to break dormancy.	0	0	0	0	1	0
AT5G04340	ZAT6	Encodes a C2H2 zinc finger transcription factor that coordinately activates phytochelatin-synthesis related gene expression and directly targets GSH1 by binding to its promoter to positively regulate Cd accumulation and tolerance.	AT4G35730	ISTL3	Regulator of Vps4 activity in the MVB pathway protein	0	0	0	0	1	0
AT5G22890	STOP2	An unique homologue of STOP1 (AT1G34370) in Arabidopsis genome. Transformation to the stop1-mutant activated several genes that are regulated by STOP1, and conferred proton sensitive phenotype.	AT5G02480	AT5G02480	HSP20-like chaperones superfamily protein	0	0	0	0	1	0
AT5G22890	STOP2	An unique homologue of STOP1 (AT1G34370) in Arabidopsis genome. Transformation to the stop1-mutant activated several genes that are regulated by STOP1, and conferred proton sensitive phenotype.	AT5G42010	AT5G42010	Transducin/WD40 repeat-like superfamily protein	0	0	0	0	1	0
AT5G22890	STOP2	An unique homologue of STOP1 (AT1G34370) in Arabidopsis genome. Transformation to the stop1-mutant activated several genes that are regulated by STOP1, and conferred proton sensitive phenotype.	AT5G06600	UBP12	Encodes a ubiquitin-specific protease.	0	0	0	0	1	0
AT5G56860	GNC	Encodes a member of the GATA factor family of zinc finger transcription factors. Modulate chlorophyll biosynthesis and glutamate synthase (GLU1/Fd-GOGAT) expression.	AT4G35770	SEN1	Senescence-associated gene that is strongly induced by phosphate starvation. Transcripts are differentially regulated at the level of mRNA stability at different times of day. mRNAs are targets of the mRNA degradation pathway mediated by the downstream (DST) instability determinant.	0	0	0	0	1	1
AT5G56860	GNC	Encodes a member of the GATA factor family of zinc finger transcription factors. Modulate chlorophyll biosynthesis and glutamate synthase (GLU1/Fd-GOGAT) expression.	AT4G29130	HXK1	Encodes a hexokinase (HXK1) in the plant glucose-signaling network. Functions as a glucose sensor to interrelate nutrient, light, and hormone signaling networks for controlling growth and development in response to the changing environment.	0	0	0	0	1	0
AT5G59780	MYB59	Encodes a putative transcription factor (MYB59). In roots it is involved in K+/NO3- transport and expression of the NPF7.3 transporter.	AT1G62280	SLAH1	Encodes a protein with ten predicted transmembrane helices. The SLAH1 protein has similarity to the SLAC1 protein involved in ion homeostasis in guard cells. Although it is not expressed in guard cells, it can complement a slac1-2 mutant suggesting that it performs a similar function. SLAH1:GFP localizes to the plasma membrane.	0	0	0	0	1	0
AT5G59780	MYB59	Encodes a putative transcription factor (MYB59). In roots it is involved in K+/NO3- transport and expression of the NPF7.3 transporter.	AT3G09980	ACIP1	Encodes ACIP1, a microtubules-associated protein required for bacterial immunity. The mRNA is cell-to-cell mobile.	0	0	0	0	1	1
AT5G60690	REV	REVOLUTA regulates meristem initiation at lateral positions. a member of a small homeodomain-leucine zipper family. Has overlapping functions with PHAVOLUTA and PHABULOSA. The mRNA is cell-to-cell mobile.	AT2G45450	ZPR1	ZPR1, a small leucine zipper-containing protein that interacts with REV HD-ZIPIII and is involved in the establishment of leaf polarity.	0	0	0	0	1	1
AT5G61420	MYB28	Encodes a nuclear localized member of the MYB transcription factor family. Involved in positive regulation of aliphatic glucosinolate biosynthesis.Expression is induced by touch, wounding and glucose.	AT3G57050	CBL	Encodes second enzyme in the methionine biosynthetic pathway	0	0	0	0	1	1
AT5G61420	MYB28	Encodes a nuclear localized member of the MYB transcription factor family. Involved in positive regulation of aliphatic glucosinolate biosynthesis.Expression is induced by touch, wounding and glucose.	AT3G01120	MTO1	encodes a cystathionine gamma-synthase, which performs the first committed step in methionine biosynthesis. A conserved motif of 13 amino acids in the first exon is required for posttranscriptional autoregulation. This enzyme shares the same substrate as threonine synthase (TS) and its absence transcriptionally affects 8 genes in the genome.	0	0	0	0	1	1
AT5G67190	DEAR2	encodes a member of the DREB subfamily A-5 of ERF/AP2 transcription factor family. The protein contains one AP2 domain. There are 16 members in this subfamily including RAP2.1, RAP2.9 and RAP2.10.	AT1G78280	AT1G78280	transferases, transferring glycosyl groups	0	0	0	0	1	0
AT1G10170	NFXL1	Encodes AtNFXL1, a homologue of the putative human transcription repressor NF-X1. Functions as a negative regulator of the trichothecene phytotoxin-induced defense response.	AT4G39030	EDS5	Encodes an orphan multidrug and toxin extrusion transporter. Essential component of salicylic acid-dependent signaling for disease resistance. Member of the MATE-transporter family. Expression induced by salicylic acid. Mutants are salicylic acid-deficient.	0	0	0	0	0	1
AT1G14350	FLP	Encodes a putative MYB transcription factor involved in stomata development, loss of FLP activity results in a failure of guard mother cells (GMCs) to adopt the guard cell fate, thus they continue to divide resulting in abnormal stomata consisting of clusters of numerous guard cell-like cells. This phenotype is enhanced in double mutants with MYB88. Its transcript levels change after inducing MUT…	AT4G34160	CYCD3;1	encodes a cyclin D-type protein involved in the switch from cell proliferation to the final stages of differentiation. The gene is transcriptionally regulated by cytokinin and brassinosteroid. Protein interacts with cyclin-dependent kinase inhibitor ICK1.	0	0	0	0	0	1
AT1G15360	SHN1	Encodes a member of the ERF (ethylene response factor) subfamily B-6 of ERF/AP2 transcription factor family. The protein contains one AP2 domain. There are 12 members in this subfamily including RAP2.11. This gene is involved in wax biosynthesis. Over-expression of the gene results in glossy leaf phenotype and increased drought tolerance. Two closely related genes, AT5G25390 and AT5G11190 have si…	AT4G24510	CER2	Encodes a component of the fatty acid elongation machinery required for C28 to C30 fatty acid elongation. It does not require the acyltransferase catalytic site for biological function.	0	0	0	0	0	1
AT1G17950	MYB52	putative transcription factor: R2R3-MYB transcription family	AT5G39360	EDL2	EID1-like 2	0	0	0	0	0	1
AT1G17950	MYB52	putative transcription factor: R2R3-MYB transcription family	AT1G68400	AT1G68400	leucine-rich repeat transmembrane protein kinase family protein	0	0	0	0	0	1
AT1G17950	MYB52	putative transcription factor: R2R3-MYB transcription family	AT4G23950	SUN5	Encodes a member of the mid-SUN subfamily of SUN-domain proteins. It is involved in early seed development and nuclear morphology.	0	0	0	0	0	1
AT1G17950	MYB52	putative transcription factor: R2R3-MYB transcription family	AT5G45700	AT5G45700	Haloacid dehalogenase-like hydrolase (HAD) superfamily protein	0	0	0	0	0	1
AT1G17950	MYB52	putative transcription factor: R2R3-MYB transcription family	AT1G11260	STP1	Encodes a H+/hexose cotransporter. The mRNA is cell-to-cell mobile.	0	0	0	0	0	1
AT1G17950	MYB52	putative transcription factor: R2R3-MYB transcription family	AT3G60680	AT3G60680	DUF641 family protein (DUF641)	0	0	0	0	0	1
AT1G17950	MYB52	putative transcription factor: R2R3-MYB transcription family	AT2G14750	APK	Encodes adenosine-5'-phosphosulfate kinase. Provides activated sulfate for sulfation of secondary metabolites, including the glucosinolates. Essential for pollen viability. The mRNA is cell-to-cell mobile.	0	0	0	0	0	1
AT1G17950	MYB52	putative transcription factor: R2R3-MYB transcription family	AT2G42900	AT2G42900	Plant basic secretory protein (BSP) family protein	0	0	0	0	0	1
AT1G17950	MYB52	putative transcription factor: R2R3-MYB transcription family	AT2G17270	PHT3;3	Encodes a mitochondrial phosphate transporter. Modulates plant responses to salt stress.	0	0	0	0	0	1
AT1G35515	HOS10	high response to osmotic stress 10	AT2G39030	NATA1	Encodes a protein that acts as an ornithine N-delta-acetyltransferase, leading to the formation of N-delta-actetylornithine. This compound is likely used in plant defense and levels of it are increased in Arabidopsis plants in response to MeJA and ABA. The mRNA is cell-to-cell mobile.	0	0	0	0	0	1
AT1G56010	NAC1	Encodes a transcription factor involved in shoot apical meristem formation and auxin-mediated lateral root formation. The gene is thought not to be involved in stress responses (NaCl, auxins, ethylene). NAC1 (NAC1)	AT2G04160	AIR3	isolated from differential screening of a cDNA library from auxin-treated root culture. encodes a protein similar to subtilisin-like serine protease which is believed to be active outside the plant cell.	0	0	0	0	0	1
AT1G75240	HB33	Encodes a zinc finger-homeodomain transcription factor ZHD5. Nuclear import and DNA binding of the ZHD5 transcription factor is modulated by a competitive peptide inhibitor MIF1 (AT1G74660).	AT5G04280	RBGB3	Encodes one of the zinc finger-containing glycine-rich RNA-binding proteins involved in cold tolerance: AT3G26420 (ATRZ-1A), AT1G60650 (AtRZ-1b), AT5G04280 (AtRZ-1c). It also, along with AtRZ-1b, plays important roles in plant development, pre- mRNA splicing, and general gene expression.	0	0	0	0	0	1
AT1G75240	HB33	Encodes a zinc finger-homeodomain transcription factor ZHD5. Nuclear import and DNA binding of the ZHD5 transcription factor is modulated by a competitive peptide inhibitor MIF1 (AT1G74660).	AT4G18710	BIN2	Encodes BIN2, a member of the ATSK (shaggy-like kinase) family. BIN2 functions in the cross-talk between auxin and brassinosteroid signaling pathways. BIN2 regulates root epidermal cell fate specification by phosphorylating EGL3 and TTG1. BIN2-mediated phosphorylation appears to promote BZR1 export from the nucleus. KIB1 interacts with BIN2 blocking its interaction with substrates and promotes BI…	0	0	0	0	0	1
AT1G75240	HB33	Encodes a zinc finger-homeodomain transcription factor ZHD5. Nuclear import and DNA binding of the ZHD5 transcription factor is modulated by a competitive peptide inhibitor MIF1 (AT1G74660).	AT3G54260	TBL36	Encodes a member of the TBL (TRICHOME BIREFRINGENCE-LIKE) gene family containing a plant-specific DUF231 (domain of unknown function) domain. TBL gene family has 46 members, two of which (TBR/AT5G06700 and TBL3/AT5G01360) have been shown to be involved in the synthesis and deposition of secondary wall cellulose, presumably by influencing the esterification state of pectic polymers. A nomenclature…	0	0	0	0	0	1
AT1G77850	ARF17	Posttranscriptionally regulated by miR160 and is essential for proper development.Regulates early auxin response genes.	AT5G54510	DFL1	Encodes an IAA-amido synthase that conjugates Ala, Asp, Phe, and Trp to auxin. Lines overexpressing this gene accumulate IAA-ASP and are hypersensitive to several auxins. Identified as a dominant mutation that displays shorter hypocotyls in light grown plants when compared to wild type siblings. Protein is similar to auxin inducible gene from pea (GH3).	0	0	0	0	0	1
AT2G22770	NAI1	regulates the development of ER bodies. also involves in response to the endophytic fungus Piriformospora indica.	AT3G09260	PYK10	Encodes beta-glucosidase.The major constituent of ER bodies. One of the most abundant proteins in Arabidopsis seedlings. Exist in an soluble (inactive) and non-soluble (active) form, most probably formed in a polymerization process. Involved in the mutualistic interaction between Arabidopsis and the endophytic fungus Piriformospora indica.	0	0	0	0	0	1
AT2G23290	MYB70	Member of the R2R3 factor gene family.	AT1G66510	AT1G66510	AAR2 protein family	0	0	0	0	0	1
AT2G23290	MYB70	Member of the R2R3 factor gene family.	AT5G10980	H3.3	Histone superfamily protein	0	0	0	0	0	1
AT2G23290	MYB70	Member of the R2R3 factor gene family.	AT1G18800	NRP2	Double nrp1-1 nrp2-1 mutants show arrest of cell cycle progression at G2/M and disordered cellular organization occurred in root tips. Localize in the nucleus and can form homomeric and heteromeric protein complexes with NRP1. Bind histones Histone2A and Histone2B and associate with chromatin in vivo. Plant mutated in both NRP1 and NRP2 genes show hypersensitivity to genotoxic stresses including …	0	0	0	0	0	1
AT2G23290	MYB70	Member of the R2R3 factor gene family.	AT4G39620	EMB2453	Tetratricopeptide repeat (TPR)-like superfamily protein	0	0	0	0	0	1
AT2G23290	MYB70	Member of the R2R3 factor gene family.	AT1G67920	AT1G67920	hypothetical protein	0	0	0	0	0	1
AT2G23290	MYB70	Member of the R2R3 factor gene family.	AT4G12130	AT4G12130	Encodes a mitochondrial COG0354 protein that requires folate for its function in Fe/S cluster biogenesis.	0	0	0	0	0	1
AT2G23290	MYB70	Member of the R2R3 factor gene family.	AT4G10120	SPS4F	Encodes a protein with putative sucrose-phosphate synthase activity.	0	0	0	0	0	1
AT2G23290	MYB70	Member of the R2R3 factor gene family.	AT5G38150	PMI15	Involved in chloroplast avoidance movement under high-light intensities	0	0	0	0	0	1
AT2G23290	MYB70	Member of the R2R3 factor gene family.	AT4G32330	WDL5	WDL5 is an target of EIN3 that co-localizes with cortical microtubles. It its thought to function to stabilize microtubles during ethylene induced hypocotyl elongation.	0	0	0	0	0	1
AT2G23290	MYB70	Member of the R2R3 factor gene family.	AT3G55120	TT5	Catalyzes the conversion of chalcones into flavanones. Required for the accumulation of purple anthocyanins in leaves and stems. Co-expressed with CHS.	0	0	0	0	0	1
AT2G23290	MYB70	Member of the R2R3 factor gene family.	AT4G34090	PAB	cyclin delta-3	0	0	0	0	0	1
AT2G23290	MYB70	Member of the R2R3 factor gene family.	AT5G57870	eIFiso4G1	Encodes a putative eukaryotic translation initiation factor The mRNA is cell-to-cell mobile.	0	0	0	0	0	1
AT2G23290	MYB70	Member of the R2R3 factor gene family.	AT5G06550	JMJ22	Encodes a HR demethylase that acts as a positive regulator of seed germination in the PHYB-PIL5-SOM pathway.	0	0	0	0	0	1
AT2G23290	MYB70	Member of the R2R3 factor gene family.	AT2G22100	AT2G22100	RNA-binding (RRM/RBD/RNP motifs) family protein	0	0	0	0	0	1
AT2G26150	HSFA2	member of Heat Stress Transcription Factor (Hsf) family. Involved in response to misfolded protein accumulation in the cytosol. Regulated by alternative splicing and non-sense-mediated decay.	AT2G47180	GolS1	GolS1 is a galactinol synthase that catalyzes the formation of galactinol from UDP-galactose and myo-inositol. GolS1 transcript levels rise in response to methyl viologen, an oxidative damage-inducing agent. Plants over-expressing GolS1 have increased tolerance to salt, chilling, and high-light stress.	0	0	0	0	0	1
AT3G17609	HYH	Encodes a homolog of HY5 (HYH). Involved in phyB signaling pathway.	AT1G12370	PHR1(AT1G12370)	encodes an amino acid sequence with significant homology to the recently characterized type II photolyases. The uvr2-1 mutant is unable to remove CPDs in vivo, and plant extracts lack detectable photolyase activity , is sensitive to UV-B and is an allele	0	0	0	0	0	1
AT3G22780	TSO1	CHC protein involved in cell cycle progression (positive regulator).	AT5G61530	AT5G61530	small G protein family protein / RhoGAP family protein	0	0	0	0	0	1
AT3G22780	TSO1	CHC protein involved in cell cycle progression (positive regulator).	AT3G05170	AT3G05170	Phosphoglycerate mutase family protein	0	0	0	0	0	1
AT3G22780	TSO1	CHC protein involved in cell cycle progression (positive regulator).	AT1G48610	AT1G48610	AT hook motif-containing protein	0	0	0	0	0	1
AT3G22780	TSO1	CHC protein involved in cell cycle progression (positive regulator).	AT2G25790	SKM1	Leucine-rich receptor-like protein kinase family protein	0	0	0	0	0	1
AT3G22780	TSO1	CHC protein involved in cell cycle progression (positive regulator).	AT1G68570	NPF3.1	NPF3.1 is a membrane localized GA transporter that is expressed in the root endodermis.	0	0	0	0	0	1
AT3G22780	TSO1	CHC protein involved in cell cycle progression (positive regulator).	AT4G33400	AT4G33400	Vacuolar import/degradation, Vid27-related protein	0	0	0	0	0	1
AT3G22780	TSO1	CHC protein involved in cell cycle progression (positive regulator).	AT3G60190	DL1E	At3g60190 encodes Arabidopsis dynamin-related protein 1E, DRP1E, also known as EDR3, ADL4 and ADL1E, which is 624 amino acid residues long, has a predicted mass of 69.8 kDa and a pI of 7.5. Dynamin-related protein 1E belongs to a plant-specific subclass of dynamin-related proteins (DRP1), consisting of five members in Arabidopsis (A, B, C, D, E). This class is characterized by having an N-termina…	0	0	0	0	0	1
AT3G22780	TSO1	CHC protein involved in cell cycle progression (positive regulator).	AT3G45850	AT3G45850	P-loop containing nucleoside triphosphate hydrolases superfamily protein	0	0	0	0	0	1
AT3G22780	TSO1	CHC protein involved in cell cycle progression (positive regulator).	AT4G18570	AT4G18570	Tetratricopeptide repeat (TPR)-like superfamily protein	0	0	0	0	0	1
AT3G22780	TSO1	CHC protein involved in cell cycle progression (positive regulator).	AT3G16190	AT3G16190	Isochorismatase family protein	0	0	0	0	0	1
AT3G22780	TSO1	CHC protein involved in cell cycle progression (positive regulator).	AT5G51600	PLE	Mutant has defective roots. Essential for giant cell ontogenesis. Role in organizing the mitotic microtubule array during both early and late mitosis in all plant organs.	0	0	0	0	0	1
AT3G22780	TSO1	CHC protein involved in cell cycle progression (positive regulator).	AT1G20930	CDKB2;2	Cyclin-dependent kinase, expressed in flowers and suspension cell culture, expression peaks during M phase in synchronized cultures. Required for proper organization of the shoot apical meristem and for hormone signaling. Expressed in the shoot apical meristem. Involved in regulation of the G2/M transition of the mitotic cell cycle.	0	0	0	0	0	1
AT3G22780	TSO1	CHC protein involved in cell cycle progression (positive regulator).	AT3G13000	AT3G13000	ubiquinone biosynthesis protein (Protein of unknown function, DUF547)	0	0	0	0	0	1
AT3G22780	TSO1	CHC protein involved in cell cycle progression (positive regulator).	AT3G03060	AT3G03060	P-loop containing nucleoside triphosphate hydrolases superfamily protein	0	0	0	0	0	1
AT3G22780	TSO1	CHC protein involved in cell cycle progression (positive regulator).	AT1G52320	AT1G52320	kinesin-like protein	0	0	0	0	0	1
AT3G22780	TSO1	CHC protein involved in cell cycle progression (positive regulator).	AT1G62422	AT1G62422	hypothetical protein	0	0	0	0	0	1
AT3G22780	TSO1	CHC protein involved in cell cycle progression (positive regulator).	AT3G19910	AT3G19910	RING/U-box superfamily protein	0	0	0	0	0	1
AT4G14770	TCX2	Regulates fate transition and cell Divisions in the stomatal lineage.	AT1G48610	AT1G48610	AT hook motif-containing protein	0	0	0	0	0	1
AT4G14770	TCX2	Regulates fate transition and cell Divisions in the stomatal lineage.	AT3G45850	AT3G45850	P-loop containing nucleoside triphosphate hydrolases superfamily protein	0	0	0	0	0	1
AT4G14770	TCX2	Regulates fate transition and cell Divisions in the stomatal lineage.	AT1G16080	AT1G16080	nuclear protein	0	0	0	0	0	1
AT4G14770	TCX2	Regulates fate transition and cell Divisions in the stomatal lineage.	AT4G35190	LOG5	Putative lysine decarboxylase family protein	0	0	0	0	0	1
AT4G14770	TCX2	Regulates fate transition and cell Divisions in the stomatal lineage.	AT5G41330	AT5G41330	BTB/POZ domain with WD40/YVTN repeat-like protein	0	0	0	0	0	1
AT4G14770	TCX2	Regulates fate transition and cell Divisions in the stomatal lineage.	AT5G51600	PLE	Mutant has defective roots. Essential for giant cell ontogenesis. Role in organizing the mitotic microtubule array during both early and late mitosis in all plant organs.	0	0	0	0	0	1
AT4G14770	TCX2	Regulates fate transition and cell Divisions in the stomatal lineage.	AT1G52320	AT1G52320	kinesin-like protein	0	0	0	0	0	1
AT4G14770	TCX2	Regulates fate transition and cell Divisions in the stomatal lineage.	AT1G20930	CDKB2;2	Cyclin-dependent kinase, expressed in flowers and suspension cell culture, expression peaks during M phase in synchronized cultures. Required for proper organization of the shoot apical meristem and for hormone signaling. Expressed in the shoot apical meristem. Involved in regulation of the G2/M transition of the mitotic cell cycle.	0	0	0	0	0	1
AT4G14770	TCX2	Regulates fate transition and cell Divisions in the stomatal lineage.	AT2G25790	SKM1	Leucine-rich receptor-like protein kinase family protein	0	0	0	0	0	1
AT4G14770	TCX2	Regulates fate transition and cell Divisions in the stomatal lineage.	AT4G27880	SINAT4	Protein with RING/U-box and TRAF-like domain	0	0	0	0	0	1
AT4G14770	TCX2	Regulates fate transition and cell Divisions in the stomatal lineage.	AT1G68185	AT1G68185	Ubiquitin-like superfamily protein	0	0	0	0	0	1
AT4G14770	TCX2	Regulates fate transition and cell Divisions in the stomatal lineage.	AT1G50010	TUA2	Encodes alpha-2,4 tubulin. TUA2 and TUA4 encode identical proteins. The mRNA is cell-to-cell mobile.	0	0	0	0	0	1
AT4G14770	TCX2	Regulates fate transition and cell Divisions in the stomatal lineage.	AT5G60940	CSTF50	Member of CstF complex.	0	0	0	0	0	1
AT4G14770	TCX2	Regulates fate transition and cell Divisions in the stomatal lineage.	AT3G19910	AT3G19910	RING/U-box superfamily protein	0	0	0	0	0	1
AT4G14770	TCX2	Regulates fate transition and cell Divisions in the stomatal lineage.	AT1G02690	IMPA-6	Putative importin alpha isoform. When overexpressed can rescue the impa-4 decreased transformation susceptibility phenotype.	0	0	0	0	0	1
AT4G14770	TCX2	Regulates fate transition and cell Divisions in the stomatal lineage.	AT5G35960	AT5G35960	Protein kinase family protein	0	0	0	0	0	1
AT4G14770	TCX2	Regulates fate transition and cell Divisions in the stomatal lineage.	AT5G63950	CHR24	chromatin remodeling 24	0	0	0	0	0	1
AT4G14770	TCX2	Regulates fate transition and cell Divisions in the stomatal lineage.	AT3G05170	AT3G05170	Phosphoglycerate mutase family protein	0	0	0	0	0	1
AT4G17750	HSF1	native protein is a trimer, interacts with HSP70, also with TBP, DNA interaction is modulated by phosphorylation and is heat-shock inducible	AT2G47180	GolS1	GolS1 is a galactinol synthase that catalyzes the formation of galactinol from UDP-galactose and myo-inositol. GolS1 transcript levels rise in response to methyl viologen, an oxidative damage-inducing agent. Plants over-expressing GolS1 have increased tolerance to salt, chilling, and high-light stress.	0	0	0	0	0	1
AT4G18770	MYB98	MYB98 is a member of the R2R3-MYB gene family, the members of which likely encode transcription factors. Within an ovule, MYB98 is expressed exclusively in the synergid cells, and mutations in this gene affect the female gametophyte specifically. myb98 female gametophytes are affected in two unique features of the synergid cell, pollen tube guidance and the filiform apparatus, but are otherwise n…	AT4G34230	CAD5	Encodes a catalytically active cinnamyl alcohol dehydrogenase which uses p-coumaryl aldehyde as a preferred substrate. It can also use sinapyl, caffeyl, coniferyl and d-hydroxyconiferyl aldehydes as substrates.	0	0	0	0	0	1
AT4G18770	MYB98	MYB98 is a member of the R2R3-MYB gene family, the members of which likely encode transcription factors. Within an ovule, MYB98 is expressed exclusively in the synergid cells, and mutations in this gene affect the female gametophyte specifically. myb98 female gametophytes are affected in two unique features of the synergid cell, pollen tube guidance and the filiform apparatus, but are otherwise n…	AT1G16170	AT1G16170	ephrin-A3 protein	0	0	0	0	0	1
AT4G18770	MYB98	MYB98 is a member of the R2R3-MYB gene family, the members of which likely encode transcription factors. Within an ovule, MYB98 is expressed exclusively in the synergid cells, and mutations in this gene affect the female gametophyte specifically. myb98 female gametophytes are affected in two unique features of the synergid cell, pollen tube guidance and the filiform apparatus, but are otherwise n…	AT2G45790	PMM	Encodes a cytoplasmic phosphomannomutase, involved in ascorbate biosynthesis	0	0	0	0	0	1
AT4G18770	MYB98	MYB98 is a member of the R2R3-MYB gene family, the members of which likely encode transcription factors. Within an ovule, MYB98 is expressed exclusively in the synergid cells, and mutations in this gene affect the female gametophyte specifically. myb98 female gametophytes are affected in two unique features of the synergid cell, pollen tube guidance and the filiform apparatus, but are otherwise n…	AT4G31840	ENODL15	early nodulin-like protein 15	0	0	0	0	0	1
AT4G18770	MYB98	MYB98 is a member of the R2R3-MYB gene family, the members of which likely encode transcription factors. Within an ovule, MYB98 is expressed exclusively in the synergid cells, and mutations in this gene affect the female gametophyte specifically. myb98 female gametophytes are affected in two unique features of the synergid cell, pollen tube guidance and the filiform apparatus, but are otherwise n…	AT5G04140	GLU1	Encodes a gene whose sequence is similar to ferredoxin dependent glutamate synthase (Fd-GOGAT). Expression in leaves is induced by light and sucrose. Proposed to be involved in photorespiration and nitrogen assimilation. The mRNA is cell-to-cell mobile.	0	0	0	0	0	1
AT4G18770	MYB98	MYB98 is a member of the R2R3-MYB gene family, the members of which likely encode transcription factors. Within an ovule, MYB98 is expressed exclusively in the synergid cells, and mutations in this gene affect the female gametophyte specifically. myb98 female gametophytes are affected in two unique features of the synergid cell, pollen tube guidance and the filiform apparatus, but are otherwise n…	AT1G76110	AT1G76110	HMG (high mobility group) box protein with ARID/BRIGHT DNA-binding domain-containing protein	0	0	0	0	0	1
AT4G18770	MYB98	MYB98 is a member of the R2R3-MYB gene family, the members of which likely encode transcription factors. Within an ovule, MYB98 is expressed exclusively in the synergid cells, and mutations in this gene affect the female gametophyte specifically. myb98 female gametophytes are affected in two unique features of the synergid cell, pollen tube guidance and the filiform apparatus, but are otherwise n…	AT4G22790	RHC1	Encodes a plasma membrane localized MATE type transporter that is involved in CO2 signaling during stomatal aperture regulation. RHC1 regulates HT1 which phosphorylates OST1, a kinase that regulates the SLAC1 anion channel and thus stomatal closing.	0	0	0	0	0	1
AT4G18770	MYB98	MYB98 is a member of the R2R3-MYB gene family, the members of which likely encode transcription factors. Within an ovule, MYB98 is expressed exclusively in the synergid cells, and mutations in this gene affect the female gametophyte specifically. myb98 female gametophytes are affected in two unique features of the synergid cell, pollen tube guidance and the filiform apparatus, but are otherwise n…	AT3G58760	AT3G58760	Integrin-linked protein kinase family	0	0	0	0	0	1
AT4G18770	MYB98	MYB98 is a member of the R2R3-MYB gene family, the members of which likely encode transcription factors. Within an ovule, MYB98 is expressed exclusively in the synergid cells, and mutations in this gene affect the female gametophyte specifically. myb98 female gametophytes are affected in two unique features of the synergid cell, pollen tube guidance and the filiform apparatus, but are otherwise n…	AT4G22120	CSC1	Calcium-permeable stretch activated cation channel.	0	0	0	0	0	1
AT4G18770	MYB98	MYB98 is a member of the R2R3-MYB gene family, the members of which likely encode transcription factors. Within an ovule, MYB98 is expressed exclusively in the synergid cells, and mutations in this gene affect the female gametophyte specifically. myb98 female gametophytes are affected in two unique features of the synergid cell, pollen tube guidance and the filiform apparatus, but are otherwise n…	AT4G14930	AT4G14930	Survival protein SurE-like phosphatase/nucleotidase	0	0	0	0	0	1
AT4G18770	MYB98	MYB98 is a member of the R2R3-MYB gene family, the members of which likely encode transcription factors. Within an ovule, MYB98 is expressed exclusively in the synergid cells, and mutations in this gene affect the female gametophyte specifically. myb98 female gametophytes are affected in two unique features of the synergid cell, pollen tube guidance and the filiform apparatus, but are otherwise n…	AT4G18670	LRX5	Leucine rich extensin protein involved in cell wall biogenesis and organization. Interacts with several members of the RALF family of ligand peptides.	0	0	0	0	0	1
AT4G18770	MYB98	MYB98 is a member of the R2R3-MYB gene family, the members of which likely encode transcription factors. Within an ovule, MYB98 is expressed exclusively in the synergid cells, and mutations in this gene affect the female gametophyte specifically. myb98 female gametophytes are affected in two unique features of the synergid cell, pollen tube guidance and the filiform apparatus, but are otherwise n…	AT4G28050	TET7	Member of TETRASPANIN family	0	0	0	0	0	1
AT4G18770	MYB98	MYB98 is a member of the R2R3-MYB gene family, the members of which likely encode transcription factors. Within an ovule, MYB98 is expressed exclusively in the synergid cells, and mutations in this gene affect the female gametophyte specifically. myb98 female gametophytes are affected in two unique features of the synergid cell, pollen tube guidance and the filiform apparatus, but are otherwise n…	AT1G29340	PUB17	Encodes a protein containing a UND, a U-box, and an ARM domain. This protein has E3 ubiquitin ligase activity. It is required for cell death and full resistance specified by Arabidopsis RPM1 and RPS4 resistance proteins against Pseudomonas syringae pv tomato. The mRNA is cell-to-cell mobile.	0	0	0	0	0	1
AT4G18770	MYB98	MYB98 is a member of the R2R3-MYB gene family, the members of which likely encode transcription factors. Within an ovule, MYB98 is expressed exclusively in the synergid cells, and mutations in this gene affect the female gametophyte specifically. myb98 female gametophytes are affected in two unique features of the synergid cell, pollen tube guidance and the filiform apparatus, but are otherwise n…	AT4G20400	JMJ14	Encodes a histone H3K4 demethylase repressing floral transition.Coordinates and structure features have been deposited in the RCSB Protein Data Bank with the accession codes 5YKN (JMJ14CD) and 5YKO(JMJ14CD-NOG-H3K4em3 complex). Glu285 and Glu516 contribute to the recognition of H3R2. Asp312 contributes to the recognition of H3Q5. Phe171 and Val363 contribute to the recognition of H3A7. Ser290, Tr…	0	0	0	0	0	1
AT4G18770	MYB98	MYB98 is a member of the R2R3-MYB gene family, the members of which likely encode transcription factors. Within an ovule, MYB98 is expressed exclusively in the synergid cells, and mutations in this gene affect the female gametophyte specifically. myb98 female gametophytes are affected in two unique features of the synergid cell, pollen tube guidance and the filiform apparatus, but are otherwise n…	AT1G77390	CYCA1;2	Encodes a core cell cycle gene involved in meiosis II during microsporogenesis. Recessive mutants exhibit delayed and asynchronous meiosis in pollen mother cell populations and uncoordinated nuclear division and cytokinesis resulting in dyad microspores.	0	0	0	0	0	1
AT4G18770	MYB98	MYB98 is a member of the R2R3-MYB gene family, the members of which likely encode transcription factors. Within an ovule, MYB98 is expressed exclusively in the synergid cells, and mutations in this gene affect the female gametophyte specifically. myb98 female gametophytes are affected in two unique features of the synergid cell, pollen tube guidance and the filiform apparatus, but are otherwise n…	AT2G41720	EMB2654	Encodes a pentatricopeptide repeat protein that is essential for trans-splicing of a chloroplast small ribosomal subunit transcript.	0	0	0	0	0	1
AT4G18770	MYB98	MYB98 is a member of the R2R3-MYB gene family, the members of which likely encode transcription factors. Within an ovule, MYB98 is expressed exclusively in the synergid cells, and mutations in this gene affect the female gametophyte specifically. myb98 female gametophytes are affected in two unique features of the synergid cell, pollen tube guidance and the filiform apparatus, but are otherwise n…	AT4G03390	SRF3	STRUBBELIG-receptor family 3	0	0	0	0	0	1
AT4G18770	MYB98	MYB98 is a member of the R2R3-MYB gene family, the members of which likely encode transcription factors. Within an ovule, MYB98 is expressed exclusively in the synergid cells, and mutations in this gene affect the female gametophyte specifically. myb98 female gametophytes are affected in two unique features of the synergid cell, pollen tube guidance and the filiform apparatus, but are otherwise n…	AT5G20790	AT5G20790	transmembrane protein	0	0	0	0	0	1
AT4G18770	MYB98	MYB98 is a member of the R2R3-MYB gene family, the members of which likely encode transcription factors. Within an ovule, MYB98 is expressed exclusively in the synergid cells, and mutations in this gene affect the female gametophyte specifically. myb98 female gametophytes are affected in two unique features of the synergid cell, pollen tube guidance and the filiform apparatus, but are otherwise n…	AT5G01030	AT5G01030	enolase, putative (DUF3527)	0	0	0	0	0	1
AT4G20380	LSD1	LSD1 monitors a superoxide-dependent signal and negatively regulates a plant cell death pathway. contains zinc-finger motifs. LSD1 negatively regulates a basal defense pathway that can act upstream or independently of both NIM1/NPR1 function and SA accumulation following avirulent or virulent pathogen challenge	AT5G61900	BON1	Encodes a plasma-membrane localized, copine-like protein, which is a member of a newly identified class of calcium-dependent, phospholipid binding proteins that are present in a wide range of organisms. Mutants exhibit temperature-sensitive growth defects and increased hypersensitive response where permissive conditions are low temperature (22 degrees Celsius) and low humidity. Gene is expressed …	0	0	0	0	0	1
AT5G48670	AGL80	AGL80 is a member of the MADS box family of genes. AGL80 functions as a transcription factor within the central cell gene regulatory network and controls the expression of downstream genes required for central cell development and function.	AT5G04560	DME	Encodes a DNA glycosylase DEMETER (DME). Responsible for endosperm maternal-allele-specific hypomethylation at the MEDEA (MEA) gene. DME can excise 5-methylcytosine in vitro and when expressed in E. coli. DME establishes MEA imprinting by removing 5-methylcytosine to activate the maternal allele.	0	0	0	0	0	1
AT5G56860	GNC	Encodes a member of the GATA factor family of zinc finger transcription factors. Modulate chlorophyll biosynthesis and glutamate synthase (GLU1/Fd-GOGAT) expression.	AT4G30270	XTH24	encodes a protein similar to endo xyloglucan transferase in sequence. It is also very similar to BRU1 in soybean, which is involved in brassinosteroid response.	0	0	0	0	0	1
AT5G59780	MYB59	Encodes a putative transcription factor (MYB59). In roots it is involved in K+/NO3- transport and expression of the NPF7.3 transporter.	AT3G20390	RIDA	Encodes a plastidial RidA (Reactive Intermediate Deaminase A) homolog that hydrolyzes the enamines/imines formed by Thr dehydratase from Ser or Thr. RidA accelerates the deamination of reactive enamine/imine intermediates produced by threonine dehydratase (At3g10050) with threonine or serine as substrates. In the absence of RidA, the serine-derived imine inactivates BCAT3 (At3g49680). RidA thus p…	0	0	0	0	0	1
AT5G59780	MYB59	Encodes a putative transcription factor (MYB59). In roots it is involved in K+/NO3- transport and expression of the NPF7.3 transporter.	AT3G54250	MDD2	Encodes mevalonate diphosphate decarboxylase, the enzyme that catalyzes the synthesis of isopentenyl diphosphate, used in sterol and isoprenoid biosynthesis.	0	0	0	0	0	1
AT5G59780	MYB59	Encodes a putative transcription factor (MYB59). In roots it is involved in K+/NO3- transport and expression of the NPF7.3 transporter.	AT1G21440	AT1G21440	Phosphoenolpyruvate carboxylase family protein	0	0	0	0	0	1
AT5G60890	MYB34	Myb-like transcription factor that modulates expression of ASA1, a key point of control in the tryptophan pathway; mutant has deregulated expression of ASA1 in dominant allele. Loss of function allele suggests ATR1 also functions at a control point for regulating indole glucosinolate homeostasis.	AT2G20610	SUR1	Confers auxin overproduction. Mutants have an over-proliferation of lateral roots. Encodes a C-S lyase involved in converting S-alkylthiohydroximate to thiohydroximate in glucosinolate biosynthesis.	0	0	0	0	0	1
AT5G60890	MYB34	Myb-like transcription factor that modulates expression of ASA1, a key point of control in the tryptophan pathway; mutant has deregulated expression of ASA1 in dominant allele. Loss of function allele suggests ATR1 also functions at a control point for regulating indole glucosinolate homeostasis.	AT5G05730	ASA1	ASA1 encodes the alpha subunit of anthranilate synthase, which catalyzes the rate-limiting step of tryptophan synthesis. ASA1 is induced by ethylene, and forms a link between ethylene signalling and auxin synthesis in roots.	0	0	0	0	0	1
AT5G60890	MYB34	Myb-like transcription factor that modulates expression of ASA1, a key point of control in the tryptophan pathway; mutant has deregulated expression of ASA1 in dominant allele. Loss of function allele suggests ATR1 also functions at a control point for regulating indole glucosinolate homeostasis.	AT2G22330	CYP79B3	Encodes a cytochrome P450. Involved in tryptophan metabolism. Converts Trp to indole-3-acetaldoxime (IAOx), a precursor to IAA and indole glucosinolates. The mRNA is cell-to-cell mobile.	0	0	0	0	0	1
AT5G60890	MYB34	Myb-like transcription factor that modulates expression of ASA1, a key point of control in the tryptophan pathway; mutant has deregulated expression of ASA1 in dominant allele. Loss of function allele suggests ATR1 also functions at a control point for regulating indole glucosinolate homeostasis.	AT4G39950	CYP79B2	Belongs to cytochrome P450 and is involved in tryptophan metabolism. Converts Trp to indo-3-acetaldoxime (IAOx), a precursor to IAA and indole glucosinolates. The mRNA is cell-to-cell mobile.	0	0	0	0	0	1
AT5G60890	MYB34	Myb-like transcription factor that modulates expression of ASA1, a key point of control in the tryptophan pathway; mutant has deregulated expression of ASA1 in dominant allele. Loss of function allele suggests ATR1 also functions at a control point for regulating indole glucosinolate homeostasis.	AT4G31500	CYP83B1	Encodes an oxime-metabolizing enzyme in the biosynthetic pathway of glucosinolates. Is required for phytochrome signal transduction in red light. Mutation confers auxin overproduction.	0	0	0	0	0	1
AT5G61420	MYB28	Encodes a nuclear localized member of the MYB transcription factor family. Involved in positive regulation of aliphatic glucosinolate biosynthesis.Expression is induced by touch, wounding and glucose.	AT2G20610	SUR1	Confers auxin overproduction. Mutants have an over-proliferation of lateral roots. Encodes a C-S lyase involved in converting S-alkylthiohydroximate to thiohydroximate in glucosinolate biosynthesis.	0	0	0	0	0	1
AT5G61420	MYB28	Encodes a nuclear localized member of the MYB transcription factor family. Involved in positive regulation of aliphatic glucosinolate biosynthesis.Expression is induced by touch, wounding and glucose.	AT3G03780	MS2	Encodes a cytosolic methionine synthase, involved in methionine regeneration via the activated methyl cycle (or SAM cycle)	0	0	0	0	0	1
AT5G61420	MYB28	Encodes a nuclear localized member of the MYB transcription factor family. Involved in positive regulation of aliphatic glucosinolate biosynthesis.Expression is induced by touch, wounding and glucose.	AT4G31500	CYP83B1	Encodes an oxime-metabolizing enzyme in the biosynthetic pathway of glucosinolates. Is required for phytochrome signal transduction in red light. Mutation confers auxin overproduction.	0	0	0	0	0	1
AT5G61420	MYB28	Encodes a nuclear localized member of the MYB transcription factor family. Involved in positive regulation of aliphatic glucosinolate biosynthesis.Expression is induced by touch, wounding and glucose.	AT4G13770	CYP83A1	Encodes a cytochrome p450 enzyme that catalyzes the initial conversion of aldoximes to thiohydroximates in the synthesis of glucosinolates not derived from tryptophan. Also has a role in auxin homeostasis.	0	0	0	0	0	1

## Sheet: S4. Heat network
Supplementary table S4. Time-varing network (edges) of AtGenExpress heat stress data
Source			Target			Observed in the result at each time-point? (1: Present, 0: Absent)
Source ID	Source symbol	Source description	Target ID	Target symbol	Target description	T1	T2	T3	T4
AT1G01250	AT1G01250	encodes a member of the DREB subfamily A-4 of ERF/AP2 transcription factor family. The protein contains one AP2 domain. There are 17 members in this subfamily including TINY.	AT1G52510	AT1G52510	alpha/beta-Hydrolases superfamily protein	1	0	0	0
AT1G01250	AT1G01250	encodes a member of the DREB subfamily A-4 of ERF/AP2 transcription factor family. The protein contains one AP2 domain. There are 17 members in this subfamily including TINY.	AT1G79790	FHY1	Encodes a chloroplast-localized FMN hydrolase that whose phosphatase activity is FMN-specific.	1	0	0	0
AT1G17950	MYB52	putative transcription factor: R2R3-MYB transcription family	AT2G40840	DPE2	Encodes a cytosolic protein with transglucosidase and amylomaltase activity. It is an essential component of the pathway from starch to sucrose and cellular metabolism in leaves at night. The protein binds to heteroglycans and utilizes glucose, mannose and xylose as acceptors. Fucose and galactose can also act as acceptors but less efficiently than the previous three. It was also was also recentl…	1	0	1	0
AT1G17950	MYB52	putative transcription factor: R2R3-MYB transcription family	AT1G23710	AT1G23710	hypothetical protein (DUF1645)	1	1	1	1
AT1G19850	MP	Encodes a transcription factor (IAA24) mediating embryo axis formation and vascular development. Similar to AUXIN RESPONSIVE FACTOR 1 (ARF1) shown to bind to auxin responsive elements (AREs), and to the maize transcriptional activator VIVIPAROUS 1( VP1). In situ hybridization shows expression in provascular tissue of embryos, the emerging shoot primordia, then is restricted to provascular tissue,…	AT3G15940	AT3G15940	UDP-Glycosyltransferase superfamily protein	1	0	0	0
AT1G21910	DREB26	encodes a member of the DREB subfamily A-5 of ERF/AP2 transcription factor family. The protein contains one AP2 domain. There are 15 members in this subfamily including RAP2.1, RAP2.9 and RAP2.10.	AT5G44130	FLA13	FASCICLIN-like arabinogalactan protein 13 precursor	1	1	0	0
AT1G21910	DREB26	encodes a member of the DREB subfamily A-5 of ERF/AP2 transcription factor family. The protein contains one AP2 domain. There are 15 members in this subfamily including RAP2.1, RAP2.9 and RAP2.10.	AT2G25200	AT2G25200	hypothetical protein (DUF868)	1	1	0	0
AT1G24260	SEP3	Member of the MADs box transcription factor family. SEP3 is redundant with SEP1 and 2. Flowers of SEP1/2/3 triple mutants show a conversion of petals and stamens to sepals.SEP3 forms heterotetrameric complexes with other MADS box family members and binds to the CArG box motif.	AT4G03400	DFL2	Encodes a GH3-related gene involved in red light-specific hypocotyl elongation. Analysis of sense and antisense transgenic plants suggests that DFL2 is located downstream of red light signal transduction and determines the degree of hypocotyl elongation.	1	0	0	0
AT1G32150	bZIP68	Encodes a G group bZIP transcription factor family member that can bind cis elements with an ACGT core, such as G-box, Hex, C-box and As-1. The protein is localized in the nucleus and can homodimerize and can heterodimerize with other G group members.	AT5G57345	ATOXR	OXR is a single copy gene in Arabidopsis. It is localized to the ER. It is expressed throughout the plant and expression is induced in response to abiotic stress. While the function of OXR is unknown, overexpression results in increased abiotic stress tolerance and increased ascorbic acid content.	1	0	0	0
AT1G32150	bZIP68	Encodes a G group bZIP transcription factor family member that can bind cis elements with an ACGT core, such as G-box, Hex, C-box and As-1. The protein is localized in the nucleus and can homodimerize and can heterodimerize with other G group members.	AT5G12940	AT5G12940	Leucine-rich repeat (LRR) family protein	1	0	0	0
AT1G32150	bZIP68	Encodes a G group bZIP transcription factor family member that can bind cis elements with an ACGT core, such as G-box, Hex, C-box and As-1. The protein is localized in the nucleus and can homodimerize and can heterodimerize with other G group members.	AT5G64780	AT5G64780	holocarboxylase synthetase	1	0	0	0
AT1G32150	bZIP68	Encodes a G group bZIP transcription factor family member that can bind cis elements with an ACGT core, such as G-box, Hex, C-box and As-1. The protein is localized in the nucleus and can homodimerize and can heterodimerize with other G group members.	AT5G14500	AT5G14500	aldose 1-epimerase family protein	1	0	0	0
AT1G32640	MYC2	Encodes a MYC-related transcriptional activator with a typical DNA binding domain of a basic helix-loop-helix leucine zipper motif. Binds to an extended G-Box promoter motif and interacts with Jasmonate ZIM-domain proteins. MYC2 interacts with EIN3 and EIL1 to repress hook curvature and resistance to Botrytis cinera.Its transcription is induced by dehydration stress, ABA treatment and blue light …	AT3G15210	ERF4	Encodes a member of the ERF (ethylene response factor) subfamily B-1 of ERF/AP2 transcription factor family (ATERF-4). The protein contains one AP2 domain. Acts as a negative regulator of JA-responsive defense gene expression and resistance to the necrotrophic fungal pathogen Fusarium oxysporum and antagonizes JA inhibition of root elongation. The mRNA is cell-to-cell mobile.	1	0	0	0
AT1G35560	TCP23	Encodes a member of the TCP-P subfamily that is involved in flowering time control and plant development. Mutants present an early flowering phenotype.	AT4G39800	MIPS1	** Referred to as MIPS2 in Mitsuhashi et al 2008. myo-inositol-1-phosphate synthase isoform 1.Expressed in leaf, root and silique. Immunolocalization experiments with an antibody recognizing MIPS1, MIPS2, and MIPS3 showed endosperm localization.	1	0	0	0
AT1G36060	TG	encodes a member of the DREB subfamily A-6 of ERF/AP2 transcription factor family. The protein contains one AP2 domain. There are 8 members in this subfamily including RAP2.4.Overexpression results in increased drought tolerance and vitrified leaves. Binds to DRE/GCC promoter elements and activates expression of aquaporin genes AtTIP1;1, AtTIP2;3, and AtPIP2;2.	AT4G15260	AT4G15260	UDP-Glycosyltransferase superfamily protein	1	1	0	0
AT1G49010	MYBS1	Duplicated homeodomain-like superfamily protein	AT4G02060	PRL	Member of the minichromosome maintenance complex, involved in DNA replication initiation. Abundant in proliferating and endocycling tissues. Localized in the nucleus during G1, S and G2 phases of the cell cycle, and are released into the cytoplasmic compartment during mitosis. Binds chromatin.	1	0	0	0
AT1G49720	ABF1	Identified as a protein that binds to abscisic acid response elements. May mediate transcriptional regulation of ABA responses.	AT4G27440	PORB	light-dependent NADPH:protochlorophyllide oxidoreductase B The mRNA is cell-to-cell mobile.	1	1	0	0
AT1G49720	ABF1	Identified as a protein that binds to abscisic acid response elements. May mediate transcriptional regulation of ABA responses.	AT4G36900	RAP2.10	encodes a member of the DREB subfamily A-5 of ERF/AP2 transcription factor family (RAP2.10). The protein contains one AP2 domain. There are 16 members in this subfamily including RAP2.9 and RAP2.1.	1	1	0	0
AT1G49720	ABF1	Identified as a protein that binds to abscisic acid response elements. May mediate transcriptional regulation of ABA responses.	AT2G02360	PP2-B10	Encodes an F-box protein containing a Nictaba-related lectin domain that can act as a carbohydrate-binding protein.Expression is induced by SA and pathogenic bacteria.	1	0	0	0
AT1G49720	ABF1	Identified as a protein that binds to abscisic acid response elements. May mediate transcriptional regulation of ABA responses.	AT4G24370	PROS	hypothetical protein	1	0	0	0
AT1G49720	ABF1	Identified as a protein that binds to abscisic acid response elements. May mediate transcriptional regulation of ABA responses.	AT1G68190	BBX27	B-box zinc finger family protein	1	0	0	0
AT1G50640	ERF3	encodes a member of the ERF (ethylene response factor) subfamily B-1 of ERF/AP2 transcription factor family (ATERF-3). The protein contains one AP2 domain. There are 15 members in this subfamily including ATERF-3, ATERF-4, ATERF-7, and leafy petiole.	AT1G75200	AT1G75200	flavodoxin family protein / radical SAM domain-containing protein	1	0	0	0
AT1G50640	ERF3	encodes a member of the ERF (ethylene response factor) subfamily B-1 of ERF/AP2 transcription factor family (ATERF-3). The protein contains one AP2 domain. There are 15 members in this subfamily including ATERF-3, ATERF-4, ATERF-7, and leafy petiole.	AT1G80670	RAE1	This gene is predicted to encode a protein with a DWD motif. It can bind to DDB1a in Y2H assays, and may be involved in the formation of a CUL4-based E3 ubiquitin ligase	1	0	0	0
AT1G50640	ERF3	encodes a member of the ERF (ethylene response factor) subfamily B-1 of ERF/AP2 transcription factor family (ATERF-3). The protein contains one AP2 domain. There are 15 members in this subfamily including ATERF-3, ATERF-4, ATERF-7, and leafy petiole.	AT3G16570	RALF23	Encodes RALF23, a member of a diversely expressed predicted peptide family showing sequence similarity to tobacco Rapid Alkalinization Factor (RALF), and is believed to play an essential role in the physiology of Arabidopsis. Consists of a single exon and is characterized by a conserved C-terminal motif and N-terminal signal peptide. RALF23 is significantly downregulated by brassinolide treatment…	1	0	0	0
AT1G50640	ERF3	encodes a member of the ERF (ethylene response factor) subfamily B-1 of ERF/AP2 transcription factor family (ATERF-3). The protein contains one AP2 domain. There are 15 members in this subfamily including ATERF-3, ATERF-4, ATERF-7, and leafy petiole.	AT5G56460	AT5G56460	Protein kinase superfamily protein	1	0	0	0
AT1G50640	ERF3	encodes a member of the ERF (ethylene response factor) subfamily B-1 of ERF/AP2 transcription factor family (ATERF-3). The protein contains one AP2 domain. There are 15 members in this subfamily including ATERF-3, ATERF-4, ATERF-7, and leafy petiole.	AT1G20350	TIM17-1	mitochondrial inner membrane translocase	1	0	0	0
AT1G50640	ERF3	encodes a member of the ERF (ethylene response factor) subfamily B-1 of ERF/AP2 transcription factor family (ATERF-3). The protein contains one AP2 domain. There are 15 members in this subfamily including ATERF-3, ATERF-4, ATERF-7, and leafy petiole.	AT5G58770	CPT4	AtCPT7 synthesizes medium-chain polyprenols of approximately 55 carbons in length. The enzyme utlizes geranylgeranyl pyrophosphate (GGPP) and isopentenyl pyrophosphate (IPP) as substrates. The enzymatic product accumulates into plastdial membranes (DOI:10.1105/tpc.16.00796).	1	0	0	0
AT1G50640	ERF3	encodes a member of the ERF (ethylene response factor) subfamily B-1 of ERF/AP2 transcription factor family (ATERF-3). The protein contains one AP2 domain. There are 15 members in this subfamily including ATERF-3, ATERF-4, ATERF-7, and leafy petiole.	AT3G52140	NOXY38	Involved in regulating mitochondrial quality control. Regulates mitochondrial association time and thereby is involved in mitochondrial fusion. Mutants show unregulated autophagy and display transcriptomic markers of mitochondrial stress. Its activity can be modulated by Lys acetylation.	1	0	0	0
AT1G50640	ERF3	encodes a member of the ERF (ethylene response factor) subfamily B-1 of ERF/AP2 transcription factor family (ATERF-3). The protein contains one AP2 domain. There are 15 members in this subfamily including ATERF-3, ATERF-4, ATERF-7, and leafy petiole.	AT3G53000	PP2-A15	phloem protein 2-A15	1	0	0	0
AT1G50640	ERF3	encodes a member of the ERF (ethylene response factor) subfamily B-1 of ERF/AP2 transcription factor family (ATERF-3). The protein contains one AP2 domain. There are 15 members in this subfamily including ATERF-3, ATERF-4, ATERF-7, and leafy petiole.	AT4G26000	PEP	Encodes a novel Arabidopsis gene encoding a polypeptide with K-homology (KH) RNA-binding modules, which acts on vegetative growth and pistil development. Genetic studies suggest that PEP interacts with element(s) of the CLAVATA signaling pathway.	1	0	0	0
AT1G50640	ERF3	encodes a member of the ERF (ethylene response factor) subfamily B-1 of ERF/AP2 transcription factor family (ATERF-3). The protein contains one AP2 domain. There are 15 members in this subfamily including ATERF-3, ATERF-4, ATERF-7, and leafy petiole.	AT3G01640	GLCAK	AtGlcAK is a sugar kinase able to phosphorylate D-GlcA to D-GlcA-1-phosphate in the presence of ATP.	1	0	0	0
AT1G50640	ERF3	encodes a member of the ERF (ethylene response factor) subfamily B-1 of ERF/AP2 transcription factor family (ATERF-3). The protein contains one AP2 domain. There are 15 members in this subfamily including ATERF-3, ATERF-4, ATERF-7, and leafy petiole.	AT2G47180	GolS1	GolS1 is a galactinol synthase that catalyzes the formation of galactinol from UDP-galactose and myo-inositol. GolS1 transcript levels rise in response to methyl viologen, an oxidative damage-inducing agent. Plants over-expressing GolS1 have increased tolerance to salt, chilling, and high-light stress.	1	0	0	0
AT1G50640	ERF3	encodes a member of the ERF (ethylene response factor) subfamily B-1 of ERF/AP2 transcription factor family (ATERF-3). The protein contains one AP2 domain. There are 15 members in this subfamily including ATERF-3, ATERF-4, ATERF-7, and leafy petiole.	AT1G27600	IRX9-L	Encodes a member of the GT43 family glycosyltransferases involved in glucuronoxylan biosynthesis: AT2G37090 (IRX9) and AT1G27600 (IRX9-L or I9H, IRX9 homolog); AT4G36890 (IRX14) and AT5G67230 (IRX14-L or I14H, IRX14 homolog). They form two functionally non-redundant groups essential for the normal elongation of glucuronoxylan backbone. I9H functions redundantly with IRX9, I14H is redundant with I…	1	0	0	0
AT1G50640	ERF3	encodes a member of the ERF (ethylene response factor) subfamily B-1 of ERF/AP2 transcription factor family (ATERF-3). The protein contains one AP2 domain. There are 15 members in this subfamily including ATERF-3, ATERF-4, ATERF-7, and leafy petiole.	AT5G53070	AT5G53070	Ribosomal protein L9/RNase H1	1	0	0	0
AT1G50640	ERF3	encodes a member of the ERF (ethylene response factor) subfamily B-1 of ERF/AP2 transcription factor family (ATERF-3). The protein contains one AP2 domain. There are 15 members in this subfamily including ATERF-3, ATERF-4, ATERF-7, and leafy petiole.	AT1G71350	AT1G71350	eukaryotic translation initiation factor SUI1 family protein	1	0	0	0
AT1G51140	FBH3	Encodes a basic helix-loop-helix-type transcription factor involved in photoperiodism flowering. Binds to the E-box cis-element in the CONSTANS (CO) promoter to regulate flowering. Interacts with CFL1 and along with CFLAP2 negatively regulates cuticle development. Binds to the potassium channel gene KAT1 as a dimer. The DNA-binding capacity is inhibited in response to ABA through phosphorylation-…	AT1G73060	LPA3	Low PSII Accumulation 3	1	0	0	0
AT1G51140	FBH3	Encodes a basic helix-loop-helix-type transcription factor involved in photoperiodism flowering. Binds to the E-box cis-element in the CONSTANS (CO) promoter to regulate flowering. Interacts with CFL1 and along with CFLAP2 negatively regulates cuticle development. Binds to the potassium channel gene KAT1 as a dimer. The DNA-binding capacity is inhibited in response to ABA through phosphorylation-…	AT3G62390	TBL6	Encodes a member of the TBL (TRICHOME BIREFRINGENCE-LIKE) gene family containing a plant-specific DUF231 (domain of unknown function) domain. TBL gene family has 46 members, two of which (TBR/AT5G06700 and TBL3/AT5G01360) have been shown to be involved in the synthesis and deposition of secondary wall cellulose, presumably by influencing the esterification state of pectic polymers. A nomenclature…	1	0	0	0
AT1G55110	IDD7	indeterminate(ID)-domain 7	AT1G19330	AFR2	histone deacetylase complex subunit	1	0	0	0
AT1G56170	NF-YC2	Encodes a protein with similarity to a subunit of the CCAAT promoter motif binding complex of yeast.One of two members of this class (HAP5B) and expressed in vegetative and reproductive tissues	AT3G02990	HSFA1E	member of Heat Stress Transcription Factor (Hsf) family The mRNA is cell-to-cell mobile.	1	1	0	0
AT1G56170	NF-YC2	Encodes a protein with similarity to a subunit of the CCAAT promoter motif binding complex of yeast.One of two members of this class (HAP5B) and expressed in vegetative and reproductive tissues	AT2G04030	CR88	Encodes a chloroplast-targeted 90-kDa heat shock protein located in the stroma involved in red-light mediated deetiolation response and crucial for protein import into the chloroplast stroma. Mutants are resistant to chlorate, have elongated hypocotyls in light, and affect the expression of NR2, CAB, and RBCS but NOT NR1 and NiR.	1	0	0	0
AT1G56170	NF-YC2	Encodes a protein with similarity to a subunit of the CCAAT promoter motif binding complex of yeast.One of two members of this class (HAP5B) and expressed in vegetative and reproductive tissues	AT2G02360	PP2-B10	Encodes an F-box protein containing a Nictaba-related lectin domain that can act as a carbohydrate-binding protein.Expression is induced by SA and pathogenic bacteria.	1	0	0	0
AT1G69010	BIM2	Encodes BES1-INTERACTING MYC-LIKE 2 (BIM2), a PAR1 (PHYTOCHROME RAPIDLY REGULATED 1)-interacting protein that positively modulates the shade avoidance syndrome in Arabidopsis seedlings.	AT5G03140	LECRK-VIII.2	Concanavalin A-like lectin protein kinase family protein	1	0	0	0
AT1G69010	BIM2	Encodes BES1-INTERACTING MYC-LIKE 2 (BIM2), a PAR1 (PHYTOCHROME RAPIDLY REGULATED 1)-interacting protein that positively modulates the shade avoidance syndrome in Arabidopsis seedlings.	AT5G63180	AT5G63180	Pectin lyase-like superfamily protein	1	0	0	0
AT1G69120	AP1	Floral homeotic gene encoding a MADS domain protein homologous to SRF transcription factors. Specifies floral meristem and sepal identity. Required for the transcriptional activation of AGAMOUS. Interacts with LEAFY.Binds to promoter and regulates the expression of flowering time genes SVP, SOC1 and AGL24.	AT2G22540	SVP	Encodes a nuclear protein that acts as a floral repressor and that functions within the thermosensory pathway. SVP represses FT expression via direct binding to the vCArG III motif in the FT promoter.	1	0	0	0
AT1G69120	AP1	Floral homeotic gene encoding a MADS domain protein homologous to SRF transcription factors. Specifies floral meristem and sepal identity. Required for the transcriptional activation of AGAMOUS. Interacts with LEAFY.Binds to promoter and regulates the expression of flowering time genes SVP, SOC1 and AGL24.	AT3G63170	FAP1	Encodes a plastid stroma localized fatty acid binding protein involved in fatty acid metabolism.	1	0	0	0
AT1G69120	AP1	Floral homeotic gene encoding a MADS domain protein homologous to SRF transcription factors. Specifies floral meristem and sepal identity. Required for the transcriptional activation of AGAMOUS. Interacts with LEAFY.Binds to promoter and regulates the expression of flowering time genes SVP, SOC1 and AGL24.	AT5G61850	LFY	Encodes transcriptional regulator that promotes the transition to flowering.Involved in floral meristem development. LFY is involved in the regulation of AP3 expression, and appears to bring the F-box protein UFO to the AP3 promoter. Amino acids 46-120 define a protein domain that mediates self-interaction.	1	0	0	0
AT1G69310	WRKY57	Encodes WRKY57, a member of the WRKY Transcription Factor. Activation of WRKY57 confers drought tolerance.	AT4G01090	AT4G01090	hypothetical protein (DUF3133)	1	1	0	0
AT1G69600	ZFHD1	Encodes ZFHD1, a member of the zinc finger homeodomain transcriptional factor family. Binds to the 62 bp promoter region of ERD1 (early responsive to dehydration stress 1). Expression of ZFHD1 is induced by drought, high salinity and abscisic acid.	AT5G51070	ERD1	ATP-dependent Clp protease regulatory subunit The mRNA is cell-to-cell mobile.	1	0	0	0
AT1G69600	ZFHD1	Encodes ZFHD1, a member of the zinc finger homeodomain transcriptional factor family. Binds to the 62 bp promoter region of ERD1 (early responsive to dehydration stress 1). Expression of ZFHD1 is induced by drought, high salinity and abscisic acid.	AT4G02380	SAG21	Encodes AtLEA5 (late embryogenesis abundant like protein). Also known as SENESCENCE-ASSOCIATED GENE 21 (SAG21). Has a role on oxidative stress tolerance. mRNA levels are elevated in response to various stresses.	1	0	0	1
AT1G69690	TCP15	AtTCP15 is involved in the regulation of endoreduplication.	AT3G01310	ATVIP1	Encodes a functional VIP1/PPIP5K-type ATP-grasp kinase that is involved in both InsP6 to InsP7 conversion and InsP7 to InsP8 conversion, producing the InsP8 cofactor of the ASK1-COI1-JAZ-jasmonate co-receptor complex. It is the major isoform in plants, is required for jasmonate-dependent defenses, and plays an important role in plant defenses against necrotrophic fungi and insect herbivores.	1	0	0	0
AT1G69690	TCP15	AtTCP15 is involved in the regulation of endoreduplication.	AT1G69160	BGL1	suppressor	1	0	0	0
AT1G70000	MYBD	Encodes a MYB-like Domain transcription factor that plays a positive role in anthocyanin accumulation in response to light and cytokinin via repression of MYBL2.MYBD expression increased in response to light or cytokinin, and MYBD enhanced anthocyanin biosynthesis via the repression of MYBL2 encoding for a transcription factor that had a negative effect on this process. In addition, MYBD can bind…	AT2G25735	AT2G25735	hypothetical protein	1	1	0	0
AT1G71450	FUF1	encodes a member of the DREB subfamily A-4 of ERF/AP2 transcription factor family. The protein contains one AP2 domain. There are 17 members in this subfamily including TINY.	AT5G02150	Fes1C	Encodes one of the Arabidopsis orthologs of the human Hsp70-binding protein 1 (HspBP-1) and yeast Fes1p: Fes1A (AT3G09350), Fes1B (AT3G53800), Fes1C (AT5G02150).	1	0	0	0
AT1G71450	FUF1	encodes a member of the DREB subfamily A-4 of ERF/AP2 transcription factor family. The protein contains one AP2 domain. There are 17 members in this subfamily including TINY.	AT1G21350	AT1G21350	Thioredoxin superfamily protein	1	0	0	0
AT1G71450	FUF1	encodes a member of the DREB subfamily A-4 of ERF/AP2 transcription factor family. The protein contains one AP2 domain. There are 17 members in this subfamily including TINY.	AT5G17430	BBM	Encodes an AP2-domain containing protein similar to ANT. Expressed in embryos and lateral root primordium. PLT4 acts after PLT3,5 and 7 during lateral roof formation.	1	0	0	0
AT1G72360	ERF73	Encodes a member of the ERF (ethylene response factor) subfamily B-2 of ERF/AP2 transcription factor family. The protein contains one AP2 domain. There are 5 members in this subfamily including RAP2.2 AND RAP2.12.	AT3G11750	FOLB1	Encodes an enzyme that can act as a aldolase or an epimerase for 7,8-dihydroneopterin and 7,8-dihydromonapterin in vitro. It is likely to act in tetrahydrofolate biosynthesis in vivo.	1	0	0	0
AT1G72360	ERF73	Encodes a member of the ERF (ethylene response factor) subfamily B-2 of ERF/AP2 transcription factor family. The protein contains one AP2 domain. There are 5 members in this subfamily including RAP2.2 AND RAP2.12.	AT5G02270	ABCI20	member of NAP subfamily	1	0	0	0
AT1G73730	EIL3	Encodes a putative transcription factor involved in ethylene signalling. Isolated DNA binding domain has been shown to bind DNA in vitro.	AT1G36370	MSA1	Encodes a nuclear localised protein MSA1 (MORE SULPHUR ACCUMULATION1). Epigenetically regulates sulphur homeostasis. Has sequence similarity to SHM (serine hydroxymethyltransferase) but lacks SHM activity in vitro.	1	1	0	0
AT1G75240	HB33	Encodes a zinc finger-homeodomain transcription factor ZHD5. Nuclear import and DNA binding of the ZHD5 transcription factor is modulated by a competitive peptide inhibitor MIF1 (AT1G74660).	AT1G80520	AT1G80520	Sterile alpha motif (SAM) domain-containing protein	1	1	0	0
AT1G77200	AT1G77200	encodes a member of the DREB subfamily A-4 of ERF/AP2 transcription factor family. The protein contains one AP2 domain. There are 17 members in this subfamily including TINY.	AT4G01120	GBF2	bZIP (basic leucine zipper) transcription factor that binds to the G-box regulatory element found in many plant promoters. GBF2 nuclear localization is increased by blue light	1	0	0	0
AT1G77450	NAC032	NAC domain containing protein 32	AT3G12830	SAUR72	SAUR-like auxin-responsive protein family	1	0	0	0
AT1G77450	NAC032	NAC domain containing protein 32	AT5G59730	EXO70H7	A member of EXO70 gene family, putative exocyst subunits, conserved in land plants. Arabidopsis thaliana contains 23 putative EXO70 genes, which can be classified into eight clusters on the phylogenetic tree. The mRNA is cell-to-cell mobile.	1	0	0	0
AT1G77450	NAC032	NAC domain containing protein 32	AT2G46750	GULLO2	Encodes a homolog of rat L-gulono-1,4-lactone (L-GulL) oxidase that is involved in the biosynthesis of L-ascorbic acid.	1	0	0	0
AT1G77450	NAC032	NAC domain containing protein 32	AT2G38470	WRKY33	Member of the plant WRKY transcription factor family. Regulates the antagonistic relationship between defense pathways mediating responses to P. syringae and necrotrophic fungal pathogens. Located in nucleus. Involved in response to various abiotic stresses - especially salt stress.	1	1	0	0
AT1G80840	WRKY40	Pathogen-induced transcription factor. Binds W-box sequences in vitro. Forms protein complexes with itself and with WRKY40 and WRKY60. Coexpression with WRKY18 or WRKY60 made plants more susceptible to both P. syringae and B. cinerea. WRKY18, WRKY40, and WRKY60 have partially redundant roles in response to the hemibiotrophic bacterial pathogen Pseudomonas syringae and the necrotrophic fungal path…	AT4G32870	AT4G32870	Polyketide cyclase/dehydrase and lipid transport superfamily protein	1	1	0	0
AT1G80840	WRKY40	Pathogen-induced transcription factor. Binds W-box sequences in vitro. Forms protein complexes with itself and with WRKY40 and WRKY60. Coexpression with WRKY18 or WRKY60 made plants more susceptible to both P. syringae and B. cinerea. WRKY18, WRKY40, and WRKY60 have partially redundant roles in response to the hemibiotrophic bacterial pathogen Pseudomonas syringae and the necrotrophic fungal path…	AT1G22500	ATL15	Gene encodes a putative C3HC4-type RING zinc finger factor. it is induced in response to light and ascorbate stimulus.	1	0	0	0
AT2G01570	RGA1	Member of the VHIID/DELLA regulatory family. Contains homopolymeric serine and threonine residues, a putative nuclear localization signal, leucine heptad repeats, and an LXXLL motif. Putative transcriptional regulator repressing the gibberellin response and integration of phytohormone signalling. DELLAs repress cell proliferation and expansion that drives plant growth. The protein undergoes degra…	AT3G11760	AT3G11760	structural maintenance of chromosomes flexible hinge domain protein	1	0	0	0
AT2G01570	RGA1	Member of the VHIID/DELLA regulatory family. Contains homopolymeric serine and threonine residues, a putative nuclear localization signal, leucine heptad repeats, and an LXXLL motif. Putative transcriptional regulator repressing the gibberellin response and integration of phytohormone signalling. DELLAs repress cell proliferation and expansion that drives plant growth. The protein undergoes degra…	AT1G12990	AT1G12990	beta-1,4-N-acetylglucosaminyltransferase family protein	1	0	0	0
AT2G16910	AMS	Encodes a basic helix-loop helix transcription factor involved in tapetal cell development, that directly regulates MGT5 expression in tapetum cells. Loss of function mutations are male sterile. AMS binds to a region termed the E box of target gene promoters.	AT3G28740	CYP81D11	Encodes a member of the cytochrome p450 family. Expression is upregulated in response to cis-jasmonate treatment. Overexpression induces synthesis of volatile compounds that affect chemical ecology and insect interactions.	1	1	1	1
AT2G18160	bZIP2	Encodes a b-ZIP transcription factor.	AT3G20340	AT3G20340	Expression of the gene is downregulated in the presence of paraquat, an inducer of photoxidative stress.	1	1	0	0
AT2G18160	bZIP2	Encodes a b-ZIP transcription factor.	AT3G60690	SAUR59	SAUR-like auxin-responsive protein family	1	1	0	0
AT2G18160	bZIP2	Encodes a b-ZIP transcription factor.	AT1G23710	AT1G23710	hypothetical protein (DUF1645)	1	1	0	0
AT2G22540	SVP	Encodes a nuclear protein that acts as a floral repressor and that functions within the thermosensory pathway. SVP represses FT expression via direct binding to the vCArG III motif in the FT promoter.	AT5G19140	AILP1	aluminum induced protein with YGL and LRDR motifs	1	1	0	0
AT2G22540	SVP	Encodes a nuclear protein that acts as a floral repressor and that functions within the thermosensory pathway. SVP represses FT expression via direct binding to the vCArG III motif in the FT promoter.	AT3G11760	AT3G11760	structural maintenance of chromosomes flexible hinge domain protein	1	0	0	0
AT2G23290	MYB70	Member of the R2R3 factor gene family.	AT5G07290	ML4	AML4 A member of mei2-like gene family, predominantly plant-based family of genes encoding RNA binding proteins with characteristic presence of a highly conserved RNA binding motif first described in the mei2 gene of the fission yeast S. pombe. In silico analyses reveal nine mei2 -like genes in A. thaliana. They were grouped into four distinct clades, based on overall sequence similarity and subf…	1	0	1	0
AT2G23290	MYB70	Member of the R2R3 factor gene family.	AT5G02560	HTA12	Encodes HTA12, a histone H2A protein.	1	0	0	1
AT2G23290	MYB70	Member of the R2R3 factor gene family.	AT1G35580	CINV1	CINV1 / A/N-InvG is an alkaline/neutral invertase that breaks sucrose down into fructose and glucose (GH100). The exact localization of CINV1 remains under investigation but there is evidence that fluorescently-tagged CINV1 localizes to the cytoplasm. atinvg mutants have reduced root growth, reduced invertase activity, and increased expression of antioxidant genes under basal conditions. The leve…	1	0	1	1
AT2G23290	MYB70	Member of the R2R3 factor gene family.	AT1G62780	AT1G62780	dimethylallyl, adenosine tRNA methylthiotransferase	1	0	0	1
AT2G23290	MYB70	Member of the R2R3 factor gene family.	AT2G40610	EXPA8	member of Alpha-Expansin Gene Family. Naming convention from the Expansin Working Group (Kende et al, 2004. Plant Mol Bio). Involved in the formation of nematode-induced syncytia in roots of Arabidopsis thaliana.	1	0	0	0
AT2G23290	MYB70	Member of the R2R3 factor gene family.	AT4G34100	CER9	Encodes a protein involved in cuticular wax biosynthesis. Lines carrying a recessive mutation in this locus have reduced chain-length distribution, weakly glaucous stem surface, and has reduced fertility in early flowers, non-spreading floret, downward cupped leaves, leaf waxes nearly pure C24 and C26 acid.	1	0	0	1
AT2G23320	WRKY15	Encodes WRKY DNA-binding protein 15 (WRKY15).	AT5G58650	PSY1	Encodes PSY1, an18-aa tyrosine-sulfated glycopeptide that promotes cellular proliferation and expansion. PSY1 is widely expressed in various tissues, including shoot apical meristem, and is highly up-regulated by wounding. Perception of PSY1 depends on At1g72300, a leucine-rich repeat receptor kinase (LRR-RK).	1	1	0	0
AT2G24570	WRKY17	member of WRKY Transcription Factor; Group II-d; negative regulator of basal resistance to Pseudomonas syringae.	AT1G27770	ACA1	Encodes a chloroplast envelope Ca2+-ATPase with an N-terminal autoinhibitor.	1	0	0	0
AT2G24570	WRKY17	member of WRKY Transcription Factor; Group II-d; negative regulator of basal resistance to Pseudomonas syringae.	AT2G41110	CAM2	Encodes a touch-inducible calmodulin that has higher affinity to kinesin-like calmodulin binding motor protein than CAM4 or CAM6. The mRNA is cell-to-cell mobile.	1	0	0	0
AT2G26150	HSFA2	member of Heat Stress Transcription Factor (Hsf) family. Involved in response to misfolded protein accumulation in the cytosol. Regulated by alternative splicing and non-sense-mediated decay.	AT1G74310	HSP101	Encodes ClpB1, which belongs to the Casein lytic proteinase/heat shock protein 100 (Clp/Hsp100) family. Involved in refolding of proteins which form aggregates under heat stress. Also known as AtHsp101. AtHsp101 is a cytosolic heat shock protein required for acclimation to high temperature.	1	1	1	1
AT2G26150	HSFA2	member of Heat Stress Transcription Factor (Hsf) family. Involved in response to misfolded protein accumulation in the cytosol. Regulated by alternative splicing and non-sense-mediated decay.	AT3G22840	ELIP1	Encodes an early light-inducible protein.	1	1	1	0
AT2G26150	HSFA2	member of Heat Stress Transcription Factor (Hsf) family. Involved in response to misfolded protein accumulation in the cytosol. Regulated by alternative splicing and non-sense-mediated decay.	AT2G47180	GolS1	GolS1 is a galactinol synthase that catalyzes the formation of galactinol from UDP-galactose and myo-inositol. GolS1 transcript levels rise in response to methyl viologen, an oxidative damage-inducing agent. Plants over-expressing GolS1 have increased tolerance to salt, chilling, and high-light stress.	1	0	1	1
AT2G33860	ETT	ettin (ett) mutations have pleiotropic effects on Arabidopsis flower development, causing increases in perianth organ number, decreases in stamen number and anther formation, and apical-basal patterning defects in the gynoecium. The ETTIN gene encodes a protein with homology to DNA binding proteins which bind to auxin response elements. ETT transcript is expressed throughout stage 1 floral merist…	AT3G56950	SIP2;1	One of the Major Intrinsic Proteins(MIPs) which facilitate the passive transport of small molecules across membranes.Belongs to a family of plant aquaporins.Similar to yeast and radish aquaporins. Located on ER.	1	0	0	0
AT2G35700	ERF38	encodes a member of the DREB subfamily A-4 of ERF/AP2 transcription factor family. The protein contains one AP2 domain. There are 17 members in this subfamily including TINY. Thought to be involved in secondary cell wall metabolism.	AT1G50510	AT1G50510	indigoidine synthase A family protein	1	0	0	0
AT2G36010	E2F3	Member of the E2F transcription factors, (cell cycle genes), key components of the cyclin D/retinoblastoma/E2F pathway.	AT1G80190	PSF1	Similar to the PSF1 component of GINS complex, which in other organism was shown to be involved in the initiation of DNA replication.	1	0	0	0
AT2G38470	WRKY33	Member of the plant WRKY transcription factor family. Regulates the antagonistic relationship between defense pathways mediating responses to P. syringae and necrotrophic fungal pathogens. Located in nucleus. Involved in response to various abiotic stresses - especially salt stress.	AT4G32870	AT4G32870	Polyketide cyclase/dehydrase and lipid transport superfamily protein	1	1	1	0
AT2G38470	WRKY33	Member of the plant WRKY transcription factor family. Regulates the antagonistic relationship between defense pathways mediating responses to P. syringae and necrotrophic fungal pathogens. Located in nucleus. Involved in response to various abiotic stresses - especially salt stress.	AT1G22500	ATL15	Gene encodes a putative C3HC4-type RING zinc finger factor. it is induced in response to light and ascorbate stimulus.	1	0	0	0
AT2G38470	WRKY33	Member of the plant WRKY transcription factor family. Regulates the antagonistic relationship between defense pathways mediating responses to P. syringae and necrotrophic fungal pathogens. Located in nucleus. Involved in response to various abiotic stresses - especially salt stress.	AT5G07100	WRKY26	Encodes WRKY DNA-binding protein 26 (WRKY26).	1	1	1	0
AT2G43010	PIF4	Isolated as a semidominant mutation defective in red -light responses. Encodes a nuclear localized bHLH protein that interacts with active PhyB protein. Negatively regulates phyB mediated red light responses. Involved in shade avoidance response. Protein abundance is negatively regulated by PhyB.	AT4G35860	GB2	GTP-binding protein ATGB2	1	0	0	0
AT2G43010	PIF4	Isolated as a semidominant mutation defective in red -light responses. Encodes a nuclear localized bHLH protein that interacts with active PhyB protein. Negatively regulates phyB mediated red light responses. Involved in shade avoidance response. Protein abundance is negatively regulated by PhyB.	AT4G14270	AT4G14270	Protein containing PAM2 motif which mediates interaction with the PABC domain of polyadenyl binding proteins.	1	1	0	0
AT2G43010	PIF4	Isolated as a semidominant mutation defective in red -light responses. Encodes a nuclear localized bHLH protein that interacts with active PhyB protein. Negatively regulates phyB mediated red light responses. Involved in shade avoidance response. Protein abundance is negatively regulated by PhyB.	AT5G58200	AT5G58200	Calcineurin-like metallo-phosphoesterase superfamily protein	1	0	0	0
AT2G43010	PIF4	Isolated as a semidominant mutation defective in red -light responses. Encodes a nuclear localized bHLH protein that interacts with active PhyB protein. Negatively regulates phyB mediated red light responses. Involved in shade avoidance response. Protein abundance is negatively regulated by PhyB.	AT2G37478	#N/A	#N/A	1	0	0	0
AT2G43010	PIF4	Isolated as a semidominant mutation defective in red -light responses. Encodes a nuclear localized bHLH protein that interacts with active PhyB protein. Negatively regulates phyB mediated red light responses. Involved in shade avoidance response. Protein abundance is negatively regulated by PhyB.	AT5G47610	AT5G47610	RING/U-box superfamily protein	1	0	0	0
AT2G43010	PIF4	Isolated as a semidominant mutation defective in red -light responses. Encodes a nuclear localized bHLH protein that interacts with active PhyB protein. Negatively regulates phyB mediated red light responses. Involved in shade avoidance response. Protein abundance is negatively regulated by PhyB.	AT2G37480	AT2G37480	hypothetical protein	1	0	0	0
AT2G43010	PIF4	Isolated as a semidominant mutation defective in red -light responses. Encodes a nuclear localized bHLH protein that interacts with active PhyB protein. Negatively regulates phyB mediated red light responses. Involved in shade avoidance response. Protein abundance is negatively regulated by PhyB.	AT5G64510	TIN1	Encodes Tunicamycin Induced 1(TIN1), a plant-specic ER stress-inducible protein. TIN1 mutation affects pollen surface morphology. Transcriptionally induced by treatment with the N-linked glyclsylation inhibitor tunicamycin.	1	0	0	0
AT2G43010	PIF4	Isolated as a semidominant mutation defective in red -light responses. Encodes a nuclear localized bHLH protein that interacts with active PhyB protein. Negatively regulates phyB mediated red light responses. Involved in shade avoidance response. Protein abundance is negatively regulated by PhyB.	AT2G04030	CR88	Encodes a chloroplast-targeted 90-kDa heat shock protein located in the stroma involved in red-light mediated deetiolation response and crucial for protein import into the chloroplast stroma. Mutants are resistant to chlorate, have elongated hypocotyls in light, and affect the expression of NR2, CAB, and RBCS but NOT NR1 and NiR.	1	0	0	0
AT2G43010	PIF4	Isolated as a semidominant mutation defective in red -light responses. Encodes a nuclear localized bHLH protein that interacts with active PhyB protein. Negatively regulates phyB mediated red light responses. Involved in shade avoidance response. Protein abundance is negatively regulated by PhyB.	AT5G60850	OBP4	Encodes a zinc finger protein.	1	0	0	0
AT2G43010	PIF4	Isolated as a semidominant mutation defective in red -light responses. Encodes a nuclear localized bHLH protein that interacts with active PhyB protein. Negatively regulates phyB mediated red light responses. Involved in shade avoidance response. Protein abundance is negatively regulated by PhyB.	AT3G29320	PHS1	Encodes a plastidic alpha-glucan phosphorylase. In vitro, the enzyme has a preference for maltooligosaccharides, such as maltoheptaose. The mRNA is cell-to-cell mobile.	1	0	0	0
AT2G43010	PIF4	Isolated as a semidominant mutation defective in red -light responses. Encodes a nuclear localized bHLH protein that interacts with active PhyB protein. Negatively regulates phyB mediated red light responses. Involved in shade avoidance response. Protein abundance is negatively regulated by PhyB.	AT1G56170	NF-YC2	Encodes a protein with similarity to a subunit of the CCAAT promoter motif binding complex of yeast.One of two members of this class (HAP5B) and expressed in vegetative and reproductive tissues	1	1	0	0
AT2G43010	PIF4	Isolated as a semidominant mutation defective in red -light responses. Encodes a nuclear localized bHLH protein that interacts with active PhyB protein. Negatively regulates phyB mediated red light responses. Involved in shade avoidance response. Protein abundance is negatively regulated by PhyB.	AT3G01850	AT3G01850	Aldolase-type TIM barrel family protein	1	0	0	0
AT2G43010	PIF4	Isolated as a semidominant mutation defective in red -light responses. Encodes a nuclear localized bHLH protein that interacts with active PhyB protein. Negatively regulates phyB mediated red light responses. Involved in shade avoidance response. Protein abundance is negatively regulated by PhyB.	AT4G11660	AT-HSFB2B	member of Heat Stress Transcription Factor (Hsf) family	1	1	0	0
AT2G43010	PIF4	Isolated as a semidominant mutation defective in red -light responses. Encodes a nuclear localized bHLH protein that interacts with active PhyB protein. Negatively regulates phyB mediated red light responses. Involved in shade avoidance response. Protein abundance is negatively regulated by PhyB.	AT1G74310	HSP101	Encodes ClpB1, which belongs to the Casein lytic proteinase/heat shock protein 100 (Clp/Hsp100) family. Involved in refolding of proteins which form aggregates under heat stress. Also known as AtHsp101. AtHsp101 is a cytosolic heat shock protein required for acclimation to high temperature.	1	1	0	0
AT2G43010	PIF4	Isolated as a semidominant mutation defective in red -light responses. Encodes a nuclear localized bHLH protein that interacts with active PhyB protein. Negatively regulates phyB mediated red light responses. Involved in shade avoidance response. Protein abundance is negatively regulated by PhyB.	AT2G47180	GolS1	GolS1 is a galactinol synthase that catalyzes the formation of galactinol from UDP-galactose and myo-inositol. GolS1 transcript levels rise in response to methyl viologen, an oxidative damage-inducing agent. Plants over-expressing GolS1 have increased tolerance to salt, chilling, and high-light stress.	1	0	0	0
AT2G43010	PIF4	Isolated as a semidominant mutation defective in red -light responses. Encodes a nuclear localized bHLH protein that interacts with active PhyB protein. Negatively regulates phyB mediated red light responses. Involved in shade avoidance response. Protein abundance is negatively regulated by PhyB.	AT1G17145	AT1G17145	RING/U-box superfamily protein	1	0	0	0
AT2G43010	PIF4	Isolated as a semidominant mutation defective in red -light responses. Encodes a nuclear localized bHLH protein that interacts with active PhyB protein. Negatively regulates phyB mediated red light responses. Involved in shade avoidance response. Protein abundance is negatively regulated by PhyB.	AT3G09350	Fes1A	Encodes one of the Arabidopsis orthologs of the human Hsp70-binding protein 1 (HspBP-1) and yeast Fes1p: Fes1A (AT3G09350), Fes1B (AT3G53800), Fes1C (AT5G02150). Fes1A is cytosolic and associates with cytosolic Hsp70. Mutants showed increased heat-sensitive phenotype suggestion the involvement of Fes1A in acquired thermotolerance. Does not have nucleotide exchange factor activity in vitro.	1	0	0	0
AT2G43010	PIF4	Isolated as a semidominant mutation defective in red -light responses. Encodes a nuclear localized bHLH protein that interacts with active PhyB protein. Negatively regulates phyB mediated red light responses. Involved in shade avoidance response. Protein abundance is negatively regulated by PhyB.	AT3G10800	BZIP28	Encodes bZIP28, a putative membrane-tethered transcriptional factor. Up-regulated in response to heat; a bZIP28 null mutant has a heat-sensitive phenotype. bZIP28 has a similar domain structure to the mammalian ATF6 protein involved in the unfolded protein response (UPR), and shares a bZIP domain, transmembrane domain, and a canonical S1P cleavage site. The bZIP28 seems to be glycosylated in vivo…	1	0	0	0
AT2G43010	PIF4	Isolated as a semidominant mutation defective in red -light responses. Encodes a nuclear localized bHLH protein that interacts with active PhyB protein. Negatively regulates phyB mediated red light responses. Involved in shade avoidance response. Protein abundance is negatively regulated by PhyB.	AT2G02360	PP2-B10	Encodes an F-box protein containing a Nictaba-related lectin domain that can act as a carbohydrate-binding protein.Expression is induced by SA and pathogenic bacteria.	1	0	0	0
AT2G43010	PIF4	Isolated as a semidominant mutation defective in red -light responses. Encodes a nuclear localized bHLH protein that interacts with active PhyB protein. Negatively regulates phyB mediated red light responses. Involved in shade avoidance response. Protein abundance is negatively regulated by PhyB.	AT5G51440	AT5G51440	HSP20-like chaperones superfamily protein	1	0	0	0
AT2G43010	PIF4	Isolated as a semidominant mutation defective in red -light responses. Encodes a nuclear localized bHLH protein that interacts with active PhyB protein. Negatively regulates phyB mediated red light responses. Involved in shade avoidance response. Protein abundance is negatively regulated by PhyB.	AT5G66880	SNRK2.3	encodes a member of SNF1-related protein kinases (SnRK2) whose activity is activated by ionic (salt) and non-ionic (mannitol) osmotic stress. Enzyme involved in the ABA signaling during seed germination, dormancy and seedling growth. The mRNA is cell-to-cell mobile.	1	0	0	0
AT2G45660	AGL20	Controls flowering and is required for CO to promote flowering. It acts downstream of FT. Overexpression of (SOC1) AGL20 suppresses not only the late flowering of plants that have functional FRI and FLC alleles but also the delayed phase transitions during the vegetative stages of development. AGL20/SOC1 acts with AGL24 to promote flowering and inflorescence meristem identity.AGL20 upregulates ex…	AT4G10770	OPT7	oligopeptide transporter	1	0	0	0
AT2G45660	AGL20	Controls flowering and is required for CO to promote flowering. It acts downstream of FT. Overexpression of (SOC1) AGL20 suppresses not only the late flowering of plants that have functional FRI and FLC alleles but also the delayed phase transitions during the vegetative stages of development. AGL20/SOC1 acts with AGL24 to promote flowering and inflorescence meristem identity.AGL20 upregulates ex…	AT5G03140	LECRK-VIII.2	Concanavalin A-like lectin protein kinase family protein	1	0	0	0
AT2G45660	AGL20	Controls flowering and is required for CO to promote flowering. It acts downstream of FT. Overexpression of (SOC1) AGL20 suppresses not only the late flowering of plants that have functional FRI and FLC alleles but also the delayed phase transitions during the vegetative stages of development. AGL20/SOC1 acts with AGL24 to promote flowering and inflorescence meristem identity.AGL20 upregulates ex…	AT3G02790	MBS1	zinc finger (C2H2 type) family protein	1	0	0	0
AT2G45660	AGL20	Controls flowering and is required for CO to promote flowering. It acts downstream of FT. Overexpression of (SOC1) AGL20 suppresses not only the late flowering of plants that have functional FRI and FLC alleles but also the delayed phase transitions during the vegetative stages of development. AGL20/SOC1 acts with AGL24 to promote flowering and inflorescence meristem identity.AGL20 upregulates ex…	AT3G11490	ROPGAP4	ROP (Rho of plant GTPases) family member Involved in cell wall patterning. Encodes ROP inactivator, regulates the formation of ROP-activated domains; these in turn determined the pattern of cell wall pits. Positively regulates pit formation, but negatively regulates pit size, required for periodic formation of secondary cell wall pits.	1	0	0	0
AT2G46680	HB-7	encodes a putative transcription factor that contains a homeodomain closely linked to a leucine zipper motif. Transcript is detected in all tissues examined. Is transcriptionally regulated in an ABA-dependent manner and may act in a signal transduction pathway which mediates a drought response.	AT5G12010	AT5G12010	nuclease	1	1	1	0
AT2G46680	HB-7	encodes a putative transcription factor that contains a homeodomain closely linked to a leucine zipper motif. Transcript is detected in all tissues examined. Is transcriptionally regulated in an ABA-dependent manner and may act in a signal transduction pathway which mediates a drought response.	AT3G25600	CML16	Calmodulin like protein. Paralog of CML15.	1	1	1	0
AT3G02990	HSFA1E	member of Heat Stress Transcription Factor (Hsf) family The mRNA is cell-to-cell mobile.	AT2G20560	DNAJ	DNAJ heat shock family protein	1	0	0	0
AT3G02990	HSFA1E	member of Heat Stress Transcription Factor (Hsf) family The mRNA is cell-to-cell mobile.	AT5G05410	DREB2A	Encodes a transcription factor that specifically binds to DRE/CRT cis elements (responsive to drought and low-temperature stress). Belongs to the DREB subfamily A-2 of ERF/AP2 transcription factor family (DREB2A). There are eight members in this subfamily including DREB2B. The protein contains one AP2 domain. Overexpression of transcriptional activation domain of DREB2A resulted in significant dr…	1	1	0	0
AT3G02990	HSFA1E	member of Heat Stress Transcription Factor (Hsf) family The mRNA is cell-to-cell mobile.	AT3G29810	COBL2	During the course of seed coat epidermal cell differentiation, COBRA-LIKE 2 plays a role in cellulose deposition into mucilage secretory cells of Arabidopsis seeds. COBRA-LIKE 2 affects mucilage solubility and cellulosic ray formation.	1	1	0	0
AT3G02990	HSFA1E	member of Heat Stress Transcription Factor (Hsf) family The mRNA is cell-to-cell mobile.	AT5G22060	J2	Co-chaperonin similar to E. coli DnaJ	1	0	0	0
AT3G02990	HSFA1E	member of Heat Stress Transcription Factor (Hsf) family The mRNA is cell-to-cell mobile.	AT1G65220	AT1G65220	ARM repeat superfamily protein	1	0	0	0
AT3G02990	HSFA1E	member of Heat Stress Transcription Factor (Hsf) family The mRNA is cell-to-cell mobile.	AT3G11020	DREB2B	encodes a member of the DREB subfamily A-2 of ERF/AP2 transcription factor family (DREB2B). The protein contains one AP2 domain. There are eight members in this subfamily including DREB2A.	1	0	0	0
AT3G02990	HSFA1E	member of Heat Stress Transcription Factor (Hsf) family The mRNA is cell-to-cell mobile.	AT3G44110	J3	homologous to the co-chaperon DNAJ protein from E coli	1	0	0	0
AT3G04070	NAC047	NAC domain containing protein 47	AT1G63720	AT1G63720	hydroxyproline-rich glycoprotein family protein	1	0	0	0
AT3G04070	NAC047	NAC domain containing protein 47	AT3G02910	AT3G02910	AIG2-like (avirulence induced gene) family protein	1	1	0	0
AT3G04070	NAC047	NAC domain containing protein 47	AT5G11520	ASP3	Encodes the chloroplastic isozyme of aspartate aminotransferase. Involved in aspartate biosynthesis and nitrogen metabolism. mRNA is expressed in senescing leaves.	1	1	0	0
AT3G04070	NAC047	NAC domain containing protein 47	AT1G21000	AT1G21000	PLATZ transcription factor family protein	1	1	0	0
AT3G04070	NAC047	NAC domain containing protein 47	AT3G22200	POP2	Genetically redundant with POP3;mediates pollen tube guidance. Double mutants are self sterile; gamma-aminobutyrate transaminase subunit precursor; nuclear gene for mitochondrial product. Encodes gamma-aminobutyrate transaminase that uses pyruvate instead of alpha-ketoglutarate as cosubstrate. Mutations in POP2/HER1 render roots resistant to the inhibitory growth effects of the volatile organic c…	1	0	0	0
AT3G10800	BZIP28	Encodes bZIP28, a putative membrane-tethered transcriptional factor. Up-regulated in response to heat; a bZIP28 null mutant has a heat-sensitive phenotype. bZIP28 has a similar domain structure to the mammalian ATF6 protein involved in the unfolded protein response (UPR), and shares a bZIP domain, transmembrane domain, and a canonical S1P cleavage site. The bZIP28 seems to be glycosylated in vivo…	AT1G56170	NF-YC2	Encodes a protein with similarity to a subunit of the CCAAT promoter motif binding complex of yeast.One of two members of this class (HAP5B) and expressed in vegetative and reproductive tissues	1	0	0	0
AT3G10800	BZIP28	Encodes bZIP28, a putative membrane-tethered transcriptional factor. Up-regulated in response to heat; a bZIP28 null mutant has a heat-sensitive phenotype. bZIP28 has a similar domain structure to the mammalian ATF6 protein involved in the unfolded protein response (UPR), and shares a bZIP domain, transmembrane domain, and a canonical S1P cleavage site. The bZIP28 seems to be glycosylated in vivo…	AT5G02150	Fes1C	Encodes one of the Arabidopsis orthologs of the human Hsp70-binding protein 1 (HspBP-1) and yeast Fes1p: Fes1A (AT3G09350), Fes1B (AT3G53800), Fes1C (AT5G02150).	1	0	0	0
AT3G10800	BZIP28	Encodes bZIP28, a putative membrane-tethered transcriptional factor. Up-regulated in response to heat; a bZIP28 null mutant has a heat-sensitive phenotype. bZIP28 has a similar domain structure to the mammalian ATF6 protein involved in the unfolded protein response (UPR), and shares a bZIP domain, transmembrane domain, and a canonical S1P cleavage site. The bZIP28 seems to be glycosylated in vivo…	AT2G43010	PIF4	Isolated as a semidominant mutation defective in red -light responses. Encodes a nuclear localized bHLH protein that interacts with active PhyB protein. Negatively regulates phyB mediated red light responses. Involved in shade avoidance response. Protein abundance is negatively regulated by PhyB.	1	0	0	0
AT3G10800	BZIP28	Encodes bZIP28, a putative membrane-tethered transcriptional factor. Up-regulated in response to heat; a bZIP28 null mutant has a heat-sensitive phenotype. bZIP28 has a similar domain structure to the mammalian ATF6 protein involved in the unfolded protein response (UPR), and shares a bZIP domain, transmembrane domain, and a canonical S1P cleavage site. The bZIP28 seems to be glycosylated in vivo…	AT4G27657	AT4G27657	hypothetical protein	1	0	0	0
AT3G11020	DREB2B	encodes a member of the DREB subfamily A-2 of ERF/AP2 transcription factor family (DREB2B). The protein contains one AP2 domain. There are eight members in this subfamily including DREB2A.	AT1G21350	AT1G21350	Thioredoxin superfamily protein	1	0	0	0
AT3G13810	IDD11	indeterminate(ID)-domain 11	AT5G42250	AT5G42250	Zinc-binding alcohol dehydrogenase family protein	1	0	0	0
AT3G15210	ERF4	Encodes a member of the ERF (ethylene response factor) subfamily B-1 of ERF/AP2 transcription factor family (ATERF-4). The protein contains one AP2 domain. Acts as a negative regulator of JA-responsive defense gene expression and resistance to the necrotrophic fungal pathogen Fusarium oxysporum and antagonizes JA inhibition of root elongation. The mRNA is cell-to-cell mobile.	AT1G74380	XXT5	xyloglucan xylosyltransferase 5	1	0	0	0
AT3G15210	ERF4	Encodes a member of the ERF (ethylene response factor) subfamily B-1 of ERF/AP2 transcription factor family (ATERF-4). The protein contains one AP2 domain. Acts as a negative regulator of JA-responsive defense gene expression and resistance to the necrotrophic fungal pathogen Fusarium oxysporum and antagonizes JA inhibition of root elongation. The mRNA is cell-to-cell mobile.	AT5G64300	GCH	encodes GTP cyclohydrolase II that can functionally complement E. coli mutant deficient in this gene. It also has 3,4-dihydroxy-2-butanone-4-phosphate synthase activity which makes it a bifunctional enzyme involved in the formation of the pyrimidine and of the carbohydrate from GTP and ribulose-5-phosphate, respectively The mRNA is cell-to-cell mobile.	1	0	0	0
AT3G15210	ERF4	Encodes a member of the ERF (ethylene response factor) subfamily B-1 of ERF/AP2 transcription factor family (ATERF-4). The protein contains one AP2 domain. Acts as a negative regulator of JA-responsive defense gene expression and resistance to the necrotrophic fungal pathogen Fusarium oxysporum and antagonizes JA inhibition of root elongation. The mRNA is cell-to-cell mobile.	AT5G20790	AT5G20790	transmembrane protein	1	0	0	0
AT3G15500	NAC3	Encodes an ATAF-like NAC-domain transcription factor that doesn't contain C-terminal sequences shared by CUC1, CUC2 and NAM. Note: this protein (AtNAC3) is not to be confused with the protein encoded by locus AT3G29035, which, on occasion, has also been referred to as AtNAC3. The mRNA is cell-to-cell mobile.	AT3G02910	AT3G02910	AIG2-like (avirulence induced gene) family protein	1	1	0	0
AT3G15500	NAC3	Encodes an ATAF-like NAC-domain transcription factor that doesn't contain C-terminal sequences shared by CUC1, CUC2 and NAM. Note: this protein (AtNAC3) is not to be confused with the protein encoded by locus AT3G29035, which, on occasion, has also been referred to as AtNAC3. The mRNA is cell-to-cell mobile.	AT1G80840	WRKY40	Pathogen-induced transcription factor. Binds W-box sequences in vitro. Forms protein complexes with itself and with WRKY40 and WRKY60. Coexpression with WRKY18 or WRKY60 made plants more susceptible to both P. syringae and B. cinerea. WRKY18, WRKY40, and WRKY60 have partially redundant roles in response to the hemibiotrophic bacterial pathogen Pseudomonas syringae and the necrotrophic fungal path…	1	1	0	0
AT3G16857	RR1	Encodes an Arabidopsis response regulator (ARR) protein that acts in concert with other type-B ARRs in the cytokinin signaling pathway. Also involved in cytokinin-dependent inhibition of hypocotyl elongation and cytokinin-dependent greening and shooting in tissue culture. ARR1, ARR10, and ARR12 are redundant regulators of drought response, with ARR1 being the most critical. ARR1, ARR10 and ARR12 …	AT5G62920	ARR6	Encodes a Type-A response regulator that is responsive to cytokinin treatment. Its C-ter domain is very short in comparison to other Arabidopsis ARRs (17 total). Arr6 protein is stabilized by cytokinin.	1	0	1	0
AT3G17609	HYH	Encodes a homolog of HY5 (HYH). Involved in phyB signaling pathway.	AT3G22840	ELIP1	Encodes an early light-inducible protein.	1	0	1	0
AT3G23210	bHLH34	bHLH34 is a basic helix loop helix transcription factor. It can bind GAGA and E-box cis elements.It is induced by abiotic stressors including ABA, salt and glucose. PGR, a plasma membrane glucose responsive regulator is a target of bHLH34.	AT3G07760	AT3G07760	Sterile alpha motif (SAM) domain-containing protein	1	0	0	0
AT3G23210	bHLH34	bHLH34 is a basic helix loop helix transcription factor. It can bind GAGA and E-box cis elements.It is induced by abiotic stressors including ABA, salt and glucose. PGR, a plasma membrane glucose responsive regulator is a target of bHLH34.	AT5G58650	PSY1	Encodes PSY1, an18-aa tyrosine-sulfated glycopeptide that promotes cellular proliferation and expansion. PSY1 is widely expressed in various tissues, including shoot apical meristem, and is highly up-regulated by wounding. Perception of PSY1 depends on At1g72300, a leucine-rich repeat receptor kinase (LRR-RK).	1	1	0	0
AT3G23210	bHLH34	bHLH34 is a basic helix loop helix transcription factor. It can bind GAGA and E-box cis elements.It is induced by abiotic stressors including ABA, salt and glucose. PGR, a plasma membrane glucose responsive regulator is a target of bHLH34.	AT3G59060	PIL6	Encodes a novel Myc-related bHLH transcription factor, which physically associated with APRR1/TOC1 and is a member of PIF3 transcription factor family. Involved in shade avoidance. Functions as negative regulator of PhyB. Protein levels are modulated by phytochrome B.	1	1	0	0
AT3G24050	GATA1	Encodes a member of the GATA factor family of zinc finger transcription factors.	AT1G47970	AT1G47970	nucleolin	1	0	0	0
AT3G24050	GATA1	Encodes a member of the GATA factor family of zinc finger transcription factors.	AT5G53070	AT5G53070	Ribosomal protein L9/RNase H1	1	0	0	1
AT3G24050	GATA1	Encodes a member of the GATA factor family of zinc finger transcription factors.	AT1G02140	MAGO	Encodes a homologue of the exon junction complex (EJC) component MAGO that participates in intron-mediated enhancement of gene expression.	1	0	0	1
AT3G24050	GATA1	Encodes a member of the GATA factor family of zinc finger transcription factors.	AT2G25800	AT2G25800	elongation factor Ts (DUF810)	1	0	0	0
AT3G24050	GATA1	Encodes a member of the GATA factor family of zinc finger transcription factors.	AT3G52140	NOXY38	Involved in regulating mitochondrial quality control. Regulates mitochondrial association time and thereby is involved in mitochondrial fusion. Mutants show unregulated autophagy and display transcriptomic markers of mitochondrial stress. Its activity can be modulated by Lys acetylation.	1	0	0	0
AT3G24050	GATA1	Encodes a member of the GATA factor family of zinc finger transcription factors.	AT5G23450	LCBK1	Encodes a sphingosine kinase that specifically phosphorylates D-erythro-dihydrosphingosine (DHS), but not N-acetyl-DHS or D-threo-DHS. It also also phosphorylates D-erythro-sphingosine, trans-4, trans-8-sphingadienine and phytosphingosine.	1	0	0	1
AT3G24050	GATA1	Encodes a member of the GATA factor family of zinc finger transcription factors.	AT2G18090	AT2G18090	PHD finger family protein / SWIB complex BAF60b domain-containing protein / GYF domain-containing protein	1	0	0	0
AT3G47620	TCP14	Encodes a transcription factor AtTCP14 that regulates seed germination. AtTCP14 shows elevated expression level just prior to germination. AtTCP14 is predominantly expressed in the vascular tissue of the embryo, and affects gene expression in radicles in a non-cell-autonomous manner.	AT1G69160	BGL1	suppressor	1	0	0	0
AT3G54620	BZIP25	bZIP transcription factor-like protein mRNA	AT3G30775	ERD5	Encodes a proline oxidase that is predicted to localize to the inner mitochondrial membrane, its mRNA expression induced by high levels of Al and by osmotic stress. The promoter contains an L-proline-inducible element.	1	1	0	1
AT3G55370	OBP3	Encodes a nuclear localized Dof domain containing transcription factor expressed primarily in roots. Responsive to salicylic acid. Transgenic overexpressors have yellow leaves and short, defective roots.	AT5G05950	MEE60	maternal effect embryo arrest 60	1	0	0	0
AT3G55370	OBP3	Encodes a nuclear localized Dof domain containing transcription factor expressed primarily in roots. Responsive to salicylic acid. Transgenic overexpressors have yellow leaves and short, defective roots.	AT4G29360	AT4G29360	O-Glycosyl hydrolases family 17 protein	1	0	0	0
AT3G59060	PIL6	Encodes a novel Myc-related bHLH transcription factor, which physically associated with APRR1/TOC1 and is a member of PIF3 transcription factor family. Involved in shade avoidance. Functions as negative regulator of PhyB. Protein levels are modulated by phytochrome B.	AT1G55850	CSLE1	encodes a protein similar to cellulose synthase The mRNA is cell-to-cell mobile.	1	1	0	0
AT3G59060	PIL6	Encodes a novel Myc-related bHLH transcription factor, which physically associated with APRR1/TOC1 and is a member of PIF3 transcription factor family. Involved in shade avoidance. Functions as negative regulator of PhyB. Protein levels are modulated by phytochrome B.	AT5G02270	ABCI20	member of NAP subfamily	1	1	0	0
AT3G59060	PIL6	Encodes a novel Myc-related bHLH transcription factor, which physically associated with APRR1/TOC1 and is a member of PIF3 transcription factor family. Involved in shade avoidance. Functions as negative regulator of PhyB. Protein levels are modulated by phytochrome B.	AT1G79410	OCT5	organic cation/carnitine transporter5	1	1	0	0
AT3G59060	PIL6	Encodes a novel Myc-related bHLH transcription factor, which physically associated with APRR1/TOC1 and is a member of PIF3 transcription factor family. Involved in shade avoidance. Functions as negative regulator of PhyB. Protein levels are modulated by phytochrome B.	AT5G64300	GCH	encodes GTP cyclohydrolase II that can functionally complement E. coli mutant deficient in this gene. It also has 3,4-dihydroxy-2-butanone-4-phosphate synthase activity which makes it a bifunctional enzyme involved in the formation of the pyrimidine and of the carbohydrate from GTP and ribulose-5-phosphate, respectively The mRNA is cell-to-cell mobile.	1	0	0	0
AT4G00050	UNE10	basic helix-loop-helix (bHLH) DNA-binding superfamily protein	AT4G02060	PRL	Member of the minichromosome maintenance complex, involved in DNA replication initiation. Abundant in proliferating and endocycling tissues. Localized in the nucleus during G1, S and G2 phases of the cell cycle, and are released into the cytoplasmic compartment during mitosis. Binds chromatin.	1	0	0	0
AT4G00050	UNE10	basic helix-loop-helix (bHLH) DNA-binding superfamily protein	AT4G14605	MDA1	Encodes a putative mitochondrial transcription termination factor whose mutation results in plants that exhibit altered chloroplast morphology and plant growth, and reduced pigmentation of cotyledons, leaves, stems and sepals.	1	0	0	0
AT4G00050	UNE10	basic helix-loop-helix (bHLH) DNA-binding superfamily protein	AT1G69010	BIM2	Encodes BES1-INTERACTING MYC-LIKE 2 (BIM2), a PAR1 (PHYTOCHROME RAPIDLY REGULATED 1)-interacting protein that positively modulates the shade avoidance syndrome in Arabidopsis seedlings.	1	0	0	0
AT4G00050	UNE10	basic helix-loop-helix (bHLH) DNA-binding superfamily protein	AT5G63180	AT5G63180	Pectin lyase-like superfamily protein	1	0	0	0
AT4G00050	UNE10	basic helix-loop-helix (bHLH) DNA-binding superfamily protein	AT5G02270	ABCI20	member of NAP subfamily	1	0	0	0
AT4G01120	GBF2	bZIP (basic leucine zipper) transcription factor that binds to the G-box regulatory element found in many plant promoters. GBF2 nuclear localization is increased by blue light	AT3G17465	RPL3P	encodes a putative L3 ribosomal protein targeted to the plastid.	1	0	0	0
AT4G01120	GBF2	bZIP (basic leucine zipper) transcription factor that binds to the G-box regulatory element found in many plant promoters. GBF2 nuclear localization is increased by blue light	AT5G63370	CDKG1	CDKG1 interacts with the splicing factor RSZ33 to regulate proper splicing of Cals5 Pre-mRNA.	1	0	0	0
AT4G01120	GBF2	bZIP (basic leucine zipper) transcription factor that binds to the G-box regulatory element found in many plant promoters. GBF2 nuclear localization is increased by blue light	AT4G35860	GB2	GTP-binding protein ATGB2	1	0	0	0
AT4G01120	GBF2	bZIP (basic leucine zipper) transcription factor that binds to the G-box regulatory element found in many plant promoters. GBF2 nuclear localization is increased by blue light	AT5G54960	PDC2	pyruvate decarboxylase-2	1	0	0	0
AT4G01120	GBF2	bZIP (basic leucine zipper) transcription factor that binds to the G-box regulatory element found in many plant promoters. GBF2 nuclear localization is increased by blue light	AT5G02460	PEAR2	PEAR protein involved in the formation of a short-range concentration gradient that peaks at protophloem sieve elements, and activates gene expression that promotes radial growth. Locally promotes transcription of inhibitory HD-ZIP III genes, and thereby establishes a negative-feedback loop that forms a robust boundary that demarks the zone of cell division.	1	0	0	0
AT4G01280	RVE5	RVE5 is one of eleven homologous MYB-like transcription factors in Arabidopsis and a member of the RVE8 clade. Plays a minor role in clock regulation.	AT5G63860	UVR8	UV-B-specific signaling component that orchestrates expression of a range of genes with vital UV-protective functions. Located in the nucleus and the cytosol. Associates with chromatin via histones. UV-B light promotes URV8 protein accumulation in the nucleus. UVR8 interaction with COP1 is negatively regulated by RUP1 and RUP2.	1	0	0	0
AT4G11660	AT-HSFB2B	member of Heat Stress Transcription Factor (Hsf) family	AT5G22060	J2	Co-chaperonin similar to E. coli DnaJ	1	0	0	0
AT4G11660	AT-HSFB2B	member of Heat Stress Transcription Factor (Hsf) family	AT3G09440	AT3G09440	Heat shock protein 70 (Hsp 70) family protein	1	0	0	0
AT4G11660	AT-HSFB2B	member of Heat Stress Transcription Factor (Hsf) family	AT3G12580	HSP70	heat shock protein 70	1	0	0	0
AT4G11660	AT-HSFB2B	member of Heat Stress Transcription Factor (Hsf) family	AT3G44110	J3	homologous to the co-chaperon DNAJ protein from E coli	1	0	0	0
AT4G11660	AT-HSFB2B	member of Heat Stress Transcription Factor (Hsf) family	AT1G65220	AT1G65220	ARM repeat superfamily protein	1	0	0	0
AT4G11660	AT-HSFB2B	member of Heat Stress Transcription Factor (Hsf) family	AT5G48570	ROF2	Encodes one of the 36 carboxylate clamp (CC)-tetratricopeptide repeat (TPR) proteins (Prasad 2010, Pubmed ID: 20856808) with potential to interact with Hsp90/Hsp70 as co-chaperones.	1	1	0	0
AT4G11660	AT-HSFB2B	member of Heat Stress Transcription Factor (Hsf) family	AT3G14200	AT3G14200	Chaperone DnaJ-domain superfamily protein	1	1	0	0
AT4G11660	AT-HSFB2B	member of Heat Stress Transcription Factor (Hsf) family	AT3G10800	BZIP28	Encodes bZIP28, a putative membrane-tethered transcriptional factor. Up-regulated in response to heat; a bZIP28 null mutant has a heat-sensitive phenotype. bZIP28 has a similar domain structure to the mammalian ATF6 protein involved in the unfolded protein response (UPR), and shares a bZIP domain, transmembrane domain, and a canonical S1P cleavage site. The bZIP28 seems to be glycosylated in vivo…	1	0	0	0
AT4G11660	AT-HSFB2B	member of Heat Stress Transcription Factor (Hsf) family	AT5G52640	HSP90.1	Encodes a cytosolic heat shock protein AtHSP90.1. AtHSP90.1 interacts with disease resistance signaling components SGT1b and RAR1 and is required for RPS2-mediated resistance. The mRNA is cell-to-cell mobile.	1	1	0	0
AT4G11660	AT-HSFB2B	member of Heat Stress Transcription Factor (Hsf) family	AT5G05410	DREB2A	Encodes a transcription factor that specifically binds to DRE/CRT cis elements (responsive to drought and low-temperature stress). Belongs to the DREB subfamily A-2 of ERF/AP2 transcription factor family (DREB2A). There are eight members in this subfamily including DREB2B. The protein contains one AP2 domain. Overexpression of transcriptional activation domain of DREB2A resulted in significant dr…	1	0	0	0
AT4G11660	AT-HSFB2B	member of Heat Stress Transcription Factor (Hsf) family	AT5G64510	TIN1	Encodes Tunicamycin Induced 1(TIN1), a plant-specic ER stress-inducible protein. TIN1 mutation affects pollen surface morphology. Transcriptionally induced by treatment with the N-linked glyclsylation inhibitor tunicamycin.	1	0	0	0
AT4G16150	CAMTA5	CATMA5 is a transcriptional activator. It acts in the cold response pathway, it can bind to and activate the expression of DREB1 genes.	AT3G03160	AT3G03160	B-cell receptor-associated-like protein	1	0	0	0
AT4G16150	CAMTA5	CATMA5 is a transcriptional activator. It acts in the cold response pathway, it can bind to and activate the expression of DREB1 genes.	AT5G15780	AT5G15780	Pollen Ole e 1 allergen and extensin family protein	1	0	0	0
AT4G16150	CAMTA5	CATMA5 is a transcriptional activator. It acts in the cold response pathway, it can bind to and activate the expression of DREB1 genes.	AT3G14620	CYP72A8	putative cytochrome P450 The mRNA is cell-to-cell mobile.	1	0	0	0
AT4G16150	CAMTA5	CATMA5 is a transcriptional activator. It acts in the cold response pathway, it can bind to and activate the expression of DREB1 genes.	AT3G60080	AT3G60080	RING/U-box superfamily protein	1	0	0	0
AT4G16150	CAMTA5	CATMA5 is a transcriptional activator. It acts in the cold response pathway, it can bind to and activate the expression of DREB1 genes.	ATMG01000	ORF114	hypothetical protein	1	0	0	0
AT4G16150	CAMTA5	CATMA5 is a transcriptional activator. It acts in the cold response pathway, it can bind to and activate the expression of DREB1 genes.	AT5G58510	AT5G58510	Rab3 GTPase-activating protein catalytic protein	1	0	0	0
AT4G16150	CAMTA5	CATMA5 is a transcriptional activator. It acts in the cold response pathway, it can bind to and activate the expression of DREB1 genes.	AT5G51440	AT5G51440	HSP20-like chaperones superfamily protein	1	0	0	0
AT4G17750	HSF1	native protein is a trimer, interacts with HSP70, also with TBP, DNA interaction is modulated by phosphorylation and is heat-shock inducible	AT5G12030	HSP17.6A	Encodes a cytosolic small heat shock protein with chaperone activity that is induced by heat and osmotic stress and is also expressed late in seed development.	1	0	1	1
AT4G17750	HSF1	native protein is a trimer, interacts with HSP70, also with TBP, DNA interaction is modulated by phosphorylation and is heat-shock inducible	AT2G47180	GolS1	GolS1 is a galactinol synthase that catalyzes the formation of galactinol from UDP-galactose and myo-inositol. GolS1 transcript levels rise in response to methyl viologen, an oxidative damage-inducing agent. Plants over-expressing GolS1 have increased tolerance to salt, chilling, and high-light stress.	1	0	1	1
AT4G18880	HSF A4A	Encodes a member of Heat Stress Transcription Factor(Hsf) family that is a substrate of the MPK3/MPK6 signaling and regulates stress responses.	AT1G69850	NPF4.6	Encodes an inducible component of low-affinity nitrate uptake. mRNA found primarily in root hairs and the epidermis of roots. It also acts as an ABA importer at the site of ABA biosynthesis and is important for the regulation of stomatal aperture in inflorescence stems.	1	0	0	0
AT4G24470	ZIM	ZIM is a putative transcription factor containing an atypical GATA-type zinc-finger motif.	AT2G37040	pal1	Encodes PAL1, a phenylalanine ammonia-lyase. Arabidopsis has four PALs: AT2G37040 (PAL1), AT3G53260 (PAL2), AT5G04230 (PAL3) and AT3G10340 (PAL4).	1	1	1	0
AT4G24470	ZIM	ZIM is a putative transcription factor containing an atypical GATA-type zinc-finger motif.	AT4G15020	AT4G15020	hAT transposon superfamily	1	0	0	0
AT4G24470	ZIM	ZIM is a putative transcription factor containing an atypical GATA-type zinc-finger motif.	AT3G52340	SPP2	sucrose-phosphatase (SPP2)	1	0	1	0
AT4G27410	RD26	Encodes a NAC transcription factor induced in response to desiccation. It is localized to the nucleus and acts as a transcriptional activator in ABA-mediated dehydration response.	AT2G05380	GRP3S	glycine-rich protein 3 short isoform (GRP3S) mRNA, complete The mRNA is cell-to-cell mobile.	1	1	0	0
AT4G27410	RD26	Encodes a NAC transcription factor induced in response to desiccation. It is localized to the nucleus and acts as a transcriptional activator in ABA-mediated dehydration response.	AT5G51070	ERD1	ATP-dependent Clp protease regulatory subunit The mRNA is cell-to-cell mobile.	1	0	0	0
AT4G27410	RD26	Encodes a NAC transcription factor induced in response to desiccation. It is localized to the nucleus and acts as a transcriptional activator in ABA-mediated dehydration response.	AT1G72060	AT1G72060	serine-type endopeptidase inhibitor	1	0	0	0
AT4G27410	RD26	Encodes a NAC transcription factor induced in response to desiccation. It is localized to the nucleus and acts as a transcriptional activator in ABA-mediated dehydration response.	AT3G28740	CYP81D11	Encodes a member of the cytochrome p450 family. Expression is upregulated in response to cis-jasmonate treatment. Overexpression induces synthesis of volatile compounds that affect chemical ecology and insect interactions.	1	1	0	0
AT4G27410	RD26	Encodes a NAC transcription factor induced in response to desiccation. It is localized to the nucleus and acts as a transcriptional activator in ABA-mediated dehydration response.	AT5G51190	ERF105	encodes a member of the ERF (ethylene response factor) subfamily B-3 of ERF/AP2 transcription factor family. The protein contains one AP2 domain. There are 18 members in this subfamily including ATERF-1, ATERF-2, AND ATERF-5.	1	1	0	0
AT4G31920	RR10	Encodes an Arabidopsis response regulator (ARR) protein that acts in concert with other type-B ARRs in the cytokinin signaling pathway. Also involved in cytokinin-dependent inhibition of hypocotyl elongation and cytokinin-dependent greening and shooting in tissue culture. ARR1, ARR10, and ARR12 are redundant regulators of drought response, with ARR1 being the most critical. ARR1, ARR10 and ARR12 …	AT4G24840	COG2	oligomeric golgi complex subunit-like protein	1	0	0	0
AT4G31920	RR10	Encodes an Arabidopsis response regulator (ARR) protein that acts in concert with other type-B ARRs in the cytokinin signaling pathway. Also involved in cytokinin-dependent inhibition of hypocotyl elongation and cytokinin-dependent greening and shooting in tissue culture. ARR1, ARR10, and ARR12 are redundant regulators of drought response, with ARR1 being the most critical. ARR1, ARR10 and ARR12 …	AT5G62920	ARR6	Encodes a Type-A response regulator that is responsive to cytokinin treatment. Its C-ter domain is very short in comparison to other Arabidopsis ARRs (17 total). Arr6 protein is stabilized by cytokinin.	1	0	1	0
AT4G31920	RR10	Encodes an Arabidopsis response regulator (ARR) protein that acts in concert with other type-B ARRs in the cytokinin signaling pathway. Also involved in cytokinin-dependent inhibition of hypocotyl elongation and cytokinin-dependent greening and shooting in tissue culture. ARR1, ARR10, and ARR12 are redundant regulators of drought response, with ARR1 being the most critical. ARR1, ARR10 and ARR12 …	AT3G01390	VMA10	Subunit G of the vacuolar membrane ATPAse complex	1	0	0	0
AT4G31920	RR10	Encodes an Arabidopsis response regulator (ARR) protein that acts in concert with other type-B ARRs in the cytokinin signaling pathway. Also involved in cytokinin-dependent inhibition of hypocotyl elongation and cytokinin-dependent greening and shooting in tissue culture. ARR1, ARR10, and ARR12 are redundant regulators of drought response, with ARR1 being the most critical. ARR1, ARR10 and ARR12 …	AT5G51545	LPA2	Encodes LPA2 (low psii accumulation2), an intrinsic thylakoid membrane protein required for efficient assembly of Photosystem II.	1	0	0	0
AT4G31920	RR10	Encodes an Arabidopsis response regulator (ARR) protein that acts in concert with other type-B ARRs in the cytokinin signaling pathway. Also involved in cytokinin-dependent inhibition of hypocotyl elongation and cytokinin-dependent greening and shooting in tissue culture. ARR1, ARR10, and ARR12 are redundant regulators of drought response, with ARR1 being the most critical. ARR1, ARR10 and ARR12 …	AT3G66652	AT3G66652	fip1 motif-containing protein	1	0	0	0
AT4G31920	RR10	Encodes an Arabidopsis response regulator (ARR) protein that acts in concert with other type-B ARRs in the cytokinin signaling pathway. Also involved in cytokinin-dependent inhibition of hypocotyl elongation and cytokinin-dependent greening and shooting in tissue culture. ARR1, ARR10, and ARR12 are redundant regulators of drought response, with ARR1 being the most critical. ARR1, ARR10 and ARR12 …	AT5G56950	NAP1;3	Encodes a member of a small gene family of proteins with similarity to nucleosome assembly proteins.May function in nucleotide excision repair. Loss of function mutations have no obvious visible phenotypes but do seem to affect transcription of NER related genes. Plants mutated in three ubiquitously expressed NAP1 genes (NAP1;1~NAP1;3) and organ-specifically expressed NAP1;4 gene show hypersensit…	1	0	0	0
AT4G31920	RR10	Encodes an Arabidopsis response regulator (ARR) protein that acts in concert with other type-B ARRs in the cytokinin signaling pathway. Also involved in cytokinin-dependent inhibition of hypocotyl elongation and cytokinin-dependent greening and shooting in tissue culture. ARR1, ARR10, and ARR12 are redundant regulators of drought response, with ARR1 being the most critical. ARR1, ARR10 and ARR12 …	AT5G66055	AKRP	A locus involved in embryogenesis. Mutations in this locus result in embryo lethality.	1	0	0	0
AT4G31920	RR10	Encodes an Arabidopsis response regulator (ARR) protein that acts in concert with other type-B ARRs in the cytokinin signaling pathway. Also involved in cytokinin-dependent inhibition of hypocotyl elongation and cytokinin-dependent greening and shooting in tissue culture. ARR1, ARR10, and ARR12 are redundant regulators of drought response, with ARR1 being the most critical. ARR1, ARR10 and ARR12 …	AT4G17190	FPS2	Encodes a protein with farnesyl diphosphate synthase activity, which catalyzes the rate limiting step in isoprenoid biosynthesis. Its mRNA is most abundantly expressed in flowers.	1	0	0	0
AT4G31920	RR10	Encodes an Arabidopsis response regulator (ARR) protein that acts in concert with other type-B ARRs in the cytokinin signaling pathway. Also involved in cytokinin-dependent inhibition of hypocotyl elongation and cytokinin-dependent greening and shooting in tissue culture. ARR1, ARR10, and ARR12 are redundant regulators of drought response, with ARR1 being the most critical. ARR1, ARR10 and ARR12 …	AT5G58510	AT5G58510	Rab3 GTPase-activating protein catalytic protein	1	0	0	0
AT4G32730	PC-MYB1	Encodes a putative c-myb-like transcription factor with three MYB repeats.	AT2G24570	WRKY17	member of WRKY Transcription Factor; Group II-d; negative regulator of basal resistance to Pseudomonas syringae.	1	0	0	0
AT4G32730	PC-MYB1	Encodes a putative c-myb-like transcription factor with three MYB repeats.	AT2G37040	pal1	Encodes PAL1, a phenylalanine ammonia-lyase. Arabidopsis has four PALs: AT2G37040 (PAL1), AT3G53260 (PAL2), AT5G04230 (PAL3) and AT3G10340 (PAL4).	1	0	0	0
AT4G32730	PC-MYB1	Encodes a putative c-myb-like transcription factor with three MYB repeats.	AT3G52340	SPP2	sucrose-phosphatase (SPP2)	1	0	0	0
AT4G32730	PC-MYB1	Encodes a putative c-myb-like transcription factor with three MYB repeats.	AT1G62780	AT1G62780	dimethylallyl, adenosine tRNA methylthiotransferase	1	0	0	0
AT4G34590	GBF6	Encodes a basic domain leucine zipper (bZip) transcription factor bZIP11. Translation is repressed by sucrose. Directly regulates gene expression of ASN1 and ProDH2, which are enzyme-coding genes involved in amino acid metabolism.	AT5G09440	EXL4	EXORDIUM like 4	1	0	0	0
AT4G34590	GBF6	Encodes a basic domain leucine zipper (bZip) transcription factor bZIP11. Translation is repressed by sucrose. Directly regulates gene expression of ASN1 and ProDH2, which are enzyme-coding genes involved in amino acid metabolism.	AT4G03510	RMA1	RMA1 encodes a novel 28 kDa protein with a RING finger motif and a C-terminal membrane-anchoring domain that is involved in the secretory pathway. Has E3 ubiquitin ligase activity.	1	0	0	0
AT4G36730	GBF1	member of a gene family encoding basic leucine zipper proteins (GBFs) which bind the G-box	AT4G27440	PORB	light-dependent NADPH:protochlorophyllide oxidoreductase B The mRNA is cell-to-cell mobile.	1	1	0	0
AT4G36730	GBF1	member of a gene family encoding basic leucine zipper proteins (GBFs) which bind the G-box	AT5G10550	GTE2	This gene is predicted to encode a bromodomain-containing protein. A plant line expressing RNAi constructs targeted against GTE7 shows some resistance to agrobacterium-mediated root transformation.	1	1	0	0
AT4G36730	GBF1	member of a gene family encoding basic leucine zipper proteins (GBFs) which bind the G-box	AT2G43010	PIF4	Isolated as a semidominant mutation defective in red -light responses. Encodes a nuclear localized bHLH protein that interacts with active PhyB protein. Negatively regulates phyB mediated red light responses. Involved in shade avoidance response. Protein abundance is negatively regulated by PhyB.	1	1	0	0
AT4G36730	GBF1	member of a gene family encoding basic leucine zipper proteins (GBFs) which bind the G-box	AT1G68190	BBX27	B-box zinc finger family protein	1	0	0	0
AT4G36730	GBF1	member of a gene family encoding basic leucine zipper proteins (GBFs) which bind the G-box	AT1G74450	AT1G74450	Plants overexpressing At1g74450 are stunted in height and have reduced male fertility.	1	0	0	0
AT4G36780	BEH2	BES1/BZR1 homolog 2	AT1G68190	BBX27	B-box zinc finger family protein	1	0	0	0
AT4G36900	RAP2.10	encodes a member of the DREB subfamily A-5 of ERF/AP2 transcription factor family (RAP2.10). The protein contains one AP2 domain. There are 16 members in this subfamily including RAP2.9 and RAP2.1.	AT5G02150	Fes1C	Encodes one of the Arabidopsis orthologs of the human Hsp70-binding protein 1 (HspBP-1) and yeast Fes1p: Fes1A (AT3G09350), Fes1B (AT3G53800), Fes1C (AT5G02150).	1	0	0	0
AT4G36900	RAP2.10	encodes a member of the DREB subfamily A-5 of ERF/AP2 transcription factor family (RAP2.10). The protein contains one AP2 domain. There are 16 members in this subfamily including RAP2.9 and RAP2.1.	AT3G29810	COBL2	During the course of seed coat epidermal cell differentiation, COBRA-LIKE 2 plays a role in cellulose deposition into mucilage secretory cells of Arabidopsis seeds. COBRA-LIKE 2 affects mucilage solubility and cellulosic ray formation.	1	1	0	0
AT4G36900	RAP2.10	encodes a member of the DREB subfamily A-5 of ERF/AP2 transcription factor family (RAP2.10). The protein contains one AP2 domain. There are 16 members in this subfamily including RAP2.9 and RAP2.1.	AT1G10140	AT1G10140	Uncharacterized conserved protein UCP031279	1	1	0	0
AT4G36900	RAP2.10	encodes a member of the DREB subfamily A-5 of ERF/AP2 transcription factor family (RAP2.10). The protein contains one AP2 domain. There are 16 members in this subfamily including RAP2.9 and RAP2.1.	AT3G53000	PP2-A15	phloem protein 2-A15	1	0	0	0
AT5G02460	PEAR2	PEAR protein involved in the formation of a short-range concentration gradient that peaks at protophloem sieve elements, and activates gene expression that promotes radial growth. Locally promotes transcription of inhibitory HD-ZIP III genes, and thereby establishes a negative-feedback loop that forms a robust boundary that demarks the zone of cell division.	AT4G34560	AT4G34560	transmembrane protein	1	0	0	0
AT5G02460	PEAR2	PEAR protein involved in the formation of a short-range concentration gradient that peaks at protophloem sieve elements, and activates gene expression that promotes radial growth. Locally promotes transcription of inhibitory HD-ZIP III genes, and thereby establishes a negative-feedback loop that forms a robust boundary that demarks the zone of cell division.	AT5G58200	AT5G58200	Calcineurin-like metallo-phosphoesterase superfamily protein	1	0	0	0
AT5G02460	PEAR2	PEAR protein involved in the formation of a short-range concentration gradient that peaks at protophloem sieve elements, and activates gene expression that promotes radial growth. Locally promotes transcription of inhibitory HD-ZIP III genes, and thereby establishes a negative-feedback loop that forms a robust boundary that demarks the zone of cell division.	AT2G07687	AT2G07687	Cytochrome c oxidase, subunit III	1	0	0	0
AT5G04760	DIV2	R-R-type MYB protein which plays negative roles in salt stress and is required for ABA signaling in Arabidopsis.	AT2G16660	AT2G16660	Major facilitator superfamily protein	1	1	0	0
AT5G05410	DREB2A	Encodes a transcription factor that specifically binds to DRE/CRT cis elements (responsive to drought and low-temperature stress). Belongs to the DREB subfamily A-2 of ERF/AP2 transcription factor family (DREB2A). There are eight members in this subfamily including DREB2B. The protein contains one AP2 domain. Overexpression of transcriptional activation domain of DREB2A resulted in significant dr…	AT3G12580	HSP70	heat shock protein 70	1	1	0	0
AT5G05410	DREB2A	Encodes a transcription factor that specifically binds to DRE/CRT cis elements (responsive to drought and low-temperature stress). Belongs to the DREB subfamily A-2 of ERF/AP2 transcription factor family (DREB2A). There are eight members in this subfamily including DREB2B. The protein contains one AP2 domain. Overexpression of transcriptional activation domain of DREB2A resulted in significant dr…	AT4G10040	CYTC-2	Encodes cytochrome c. Promoter directs preferential expression in vascular tissues of cotyledons, leaves, roots, and hypocotyls, and in anthers. Double mutants with CYTC-1 accumulate starch during the day, have delayed growth and development and reduced GA and DELLA proteins linking cellular metabolism and GA homeostasis.	1	0	0	0
AT5G05410	DREB2A	Encodes a transcription factor that specifically binds to DRE/CRT cis elements (responsive to drought and low-temperature stress). Belongs to the DREB subfamily A-2 of ERF/AP2 transcription factor family (DREB2A). There are eight members in this subfamily including DREB2B. The protein contains one AP2 domain. Overexpression of transcriptional activation domain of DREB2A resulted in significant dr…	AT5G58770	CPT4	AtCPT7 synthesizes medium-chain polyprenols of approximately 55 carbons in length. The enzyme utlizes geranylgeranyl pyrophosphate (GGPP) and isopentenyl pyrophosphate (IPP) as substrates. The enzymatic product accumulates into plastdial membranes (DOI:10.1105/tpc.16.00796).	1	0	0	0
AT5G05410	DREB2A	Encodes a transcription factor that specifically binds to DRE/CRT cis elements (responsive to drought and low-temperature stress). Belongs to the DREB subfamily A-2 of ERF/AP2 transcription factor family (DREB2A). There are eight members in this subfamily including DREB2B. The protein contains one AP2 domain. Overexpression of transcriptional activation domain of DREB2A resulted in significant dr…	AT3G53990	ATUSP	Encodes universal stress protein (USP). Functions as a molecular chaperone under heat shock and oxidative stress conditions. Chaperone activity and assembly into complexes is redox regulated.	1	1	0	0
AT5G05550	VFP5	Encodes trihelix-domain transcription factor VFP5. Interacts with agrobacterium virulence protein VirF.	AT5G58200	AT5G58200	Calcineurin-like metallo-phosphoesterase superfamily protein	1	0	0	0
AT5G05550	VFP5	Encodes trihelix-domain transcription factor VFP5. Interacts with agrobacterium virulence protein VirF.	AT1G71730	AT1G71730	hypothetical protein	1	0	0	0
AT5G05550	VFP5	Encodes trihelix-domain transcription factor VFP5. Interacts with agrobacterium virulence protein VirF.	AT5G10550	GTE2	This gene is predicted to encode a bromodomain-containing protein. A plant line expressing RNAi constructs targeted against GTE7 shows some resistance to agrobacterium-mediated root transformation.	1	0	0	0
AT5G05550	VFP5	Encodes trihelix-domain transcription factor VFP5. Interacts with agrobacterium virulence protein VirF.	AT3G10220	EMB2804	Encodes a tubulin-binding cofactor. Homozygous mutant plants are embryo lethal. Heterozygous mutant plants showed increased ploidy and higher numbers of spindles and phragmoplasts, suggesting a role in cell division. The mRNA is cell-to-cell mobile.	1	0	0	0
AT5G05790	AT5G05790	Duplicated homeodomain-like superfamily protein	AT3G59060	PIL6	Encodes a novel Myc-related bHLH transcription factor, which physically associated with APRR1/TOC1 and is a member of PIF3 transcription factor family. Involved in shade avoidance. Functions as negative regulator of PhyB. Protein levels are modulated by phytochrome B.	1	1	0	0
AT5G05790	AT5G05790	Duplicated homeodomain-like superfamily protein	AT5G17860	CAX7	calcium exchanger 7	1	0	0	0
AT5G05790	AT5G05790	Duplicated homeodomain-like superfamily protein	AT5G64300	GCH	encodes GTP cyclohydrolase II that can functionally complement E. coli mutant deficient in this gene. It also has 3,4-dihydroxy-2-butanone-4-phosphate synthase activity which makes it a bifunctional enzyme involved in the formation of the pyrimidine and of the carbohydrate from GTP and ribulose-5-phosphate, respectively The mRNA is cell-to-cell mobile.	1	0	0	0
AT5G05790	AT5G05790	Duplicated homeodomain-like superfamily protein	AT4G22820	SAP9	A member of the A20/AN1 zinc finger protein family involved in stress response.Expression is increased in response to water, salt , pathogen and other stressors.SAP9 can pull down both K48-linked and K63- linked tetraubiquitin chains and functions as a E3 ubiquitin ligase suggesting a role in proteasome-dependent protein degradation.	1	1	0	0
AT5G06950	AHBP-1B	Transcription factor of the B-ZIP family that has high affinity for C-box motifs. Interacts with NPR1 and may regulate PR gene expression. Phosphorylated by a CK2-like protein in vitro. Phosphorylation is enhanced by salicylic acid treatment.	AT1G69690	TCP15	AtTCP15 is involved in the regulation of endoreduplication.	1	0	0	0
AT5G07100	WRKY26	Encodes WRKY DNA-binding protein 26 (WRKY26).	AT1G76600	AT1G76600	poly polymerase	1	1	1	0
AT5G07100	WRKY26	Encodes WRKY DNA-binding protein 26 (WRKY26).	AT1G23710	AT1G23710	hypothetical protein (DUF1645)	1	1	1	0
AT5G08330	TCP21	Circadian oscillator protein which interacts with bZIP63 and regulates a response of the circadian oscillator to sugar. Is not required for the sugar-induced circadian phase advance in the morning; regulates a response of CCA1 to sugars.	AT5G61850	LFY	Encodes transcriptional regulator that promotes the transition to flowering.Involved in floral meristem development. LFY is involved in the regulation of AP3 expression, and appears to bring the F-box protein UFO to the AP3 promoter. Amino acids 46-120 define a protein domain that mediates self-interaction.	1	0	0	0
AT5G08330	TCP21	Circadian oscillator protein which interacts with bZIP63 and regulates a response of the circadian oscillator to sugar. Is not required for the sugar-induced circadian phase advance in the morning; regulates a response of CCA1 to sugars.	AT3G01310	ATVIP1	Encodes a functional VIP1/PPIP5K-type ATP-grasp kinase that is involved in both InsP6 to InsP7 conversion and InsP7 to InsP8 conversion, producing the InsP8 cofactor of the ASK1-COI1-JAZ-jasmonate co-receptor complex. It is the major isoform in plants, is required for jasmonate-dependent defenses, and plays an important role in plant defenses against necrotrophic fungi and insect herbivores.	1	1	0	0
AT5G08520	MYBS2	Duplicated homeodomain-like superfamily protein	AT4G36730	GBF1	member of a gene family encoding basic leucine zipper proteins (GBFs) which bind the G-box	1	1	0	0
AT5G08520	MYBS2	Duplicated homeodomain-like superfamily protein	AT5G02150	Fes1C	Encodes one of the Arabidopsis orthologs of the human Hsp70-binding protein 1 (HspBP-1) and yeast Fes1p: Fes1A (AT3G09350), Fes1B (AT3G53800), Fes1C (AT5G02150).	1	1	0	0
AT5G10030	TGA4	Encodes a member of basic leucine zipper transcription gene family. Nomenclature according to Xiang, et al. (1997).	AT1G66200	GSR2	encodes a cytosolic glutamate synthetase, this enzyme has low affinity with substrate ammonium	1	0	0	0
AT5G10030	TGA4	Encodes a member of basic leucine zipper transcription gene family. Nomenclature according to Xiang, et al. (1997).	AT5G67470	FH6	formin homolog 6	1	0	0	0
AT5G13910	LEP	Encodes a member of the ERF (ethylene response factor) subfamily B-1 of ERF/AP2 transcription factor family (LEAFY PETIOLE). The protein contains one AP2 domain. There are 15 members in this subfamily including ATERF-3, ATERF-4, ATERF-7, and LEAFY PETIOLE. Acts as a positive regulator of gibberellic acid-induced germination.	AT5G02150	Fes1C	Encodes one of the Arabidopsis orthologs of the human Hsp70-binding protein 1 (HspBP-1) and yeast Fes1p: Fes1A (AT3G09350), Fes1B (AT3G53800), Fes1C (AT5G02150).	1	0	0	0
AT5G13910	LEP	Encodes a member of the ERF (ethylene response factor) subfamily B-1 of ERF/AP2 transcription factor family (LEAFY PETIOLE). The protein contains one AP2 domain. There are 15 members in this subfamily including ATERF-3, ATERF-4, ATERF-7, and LEAFY PETIOLE. Acts as a positive regulator of gibberellic acid-induced germination.	AT5G27400	AT5G27400	S-adenosyl-L-methionine-dependent methyltransferases superfamily protein	1	0	0	0
AT5G17430	BBM	Encodes an AP2-domain containing protein similar to ANT. Expressed in embryos and lateral root primordium. PLT4 acts after PLT3,5 and 7 during lateral roof formation.	AT3G47620	TCP14	Encodes a transcription factor AtTCP14 that regulates seed germination. AtTCP14 shows elevated expression level just prior to germination. AtTCP14 is predominantly expressed in the vascular tissue of the embryo, and affects gene expression in radicles in a non-cell-autonomous manner.	1	0	0	0
AT5G17430	BBM	Encodes an AP2-domain containing protein similar to ANT. Expressed in embryos and lateral root primordium. PLT4 acts after PLT3,5 and 7 during lateral roof formation.	AT1G77200	AT1G77200	encodes a member of the DREB subfamily A-4 of ERF/AP2 transcription factor family. The protein contains one AP2 domain. There are 17 members in this subfamily including TINY.	1	0	0	0
AT5G17430	BBM	Encodes an AP2-domain containing protein similar to ANT. Expressed in embryos and lateral root primordium. PLT4 acts after PLT3,5 and 7 during lateral roof formation.	AT1G49720	ABF1	Identified as a protein that binds to abscisic acid response elements. May mediate transcriptional regulation of ABA responses.	1	0	0	0
AT5G18270	ANAC087	NAC domain containing protein 87	AT3G56360	AT3G56360	hypothetical protein	1	1	0	0
AT5G22890	STOP2	An unique homologue of STOP1 (AT1G34370) in Arabidopsis genome. Transformation to the stop1-mutant activated several genes that are regulated by STOP1, and conferred proton sensitive phenotype.	AT5G06600	UBP12	Encodes a ubiquitin-specific protease.	1	0	0	1
AT5G22890	STOP2	An unique homologue of STOP1 (AT1G34370) in Arabidopsis genome. Transformation to the stop1-mutant activated several genes that are regulated by STOP1, and conferred proton sensitive phenotype.	AT5G16510	RGP5	RGP5 is a member of the reversably-glycosylated family of proteins. Analyses using tagged RGP5 suggest that it is present in the cytosol and in association with the Golgi apparatus. Recombinant RGP5 does not have UDP-arabinose mutase activity based on an in vitro assay even though the related RGP1, RGP2, and RGP3 proteins do have activity in the same assay. RGP5 can form complexes with RGP1 and R…	1	0	0	1
AT5G25190	ESE3	encodes a member of the ERF (ethylene response factor) subfamily B-6 of ERF/AP2 transcription factor family. The protein contains one AP2 domain. There are 12 members in this subfamily including RAP2.11.	AT5G02270	ABCI20	member of NAP subfamily	1	1	0	0
AT5G25190	ESE3	encodes a member of the ERF (ethylene response factor) subfamily B-6 of ERF/AP2 transcription factor family. The protein contains one AP2 domain. There are 12 members in this subfamily including RAP2.11.	AT2G23320	WRKY15	Encodes WRKY DNA-binding protein 15 (WRKY15).	1	1	0	0
AT5G39610	NAC6	Encodes a NAC-domain transcription factor. Positively regulates aging-induced cell death and senescence in leaves. This gene is upregulated in response to salt stress in wildtype as well as NTHK1 transgenic lines although in the latter case the induction was drastically reduced. It was also upregulated by ABA, ACC and NAA treatment, although in the latter two cases, the induction occurred relativ…	AT3G05200	ATL6	Encodes a putative RING-H2 zinc finger protein ATL6 (ATL6). The mRNA is cell-to-cell mobile.	1	1	0	0
AT5G42520	BPC6	Encodes a member of the BASIC PENTACYSTEINE (BPC) proteins. BPC proteins are plant-specific transcription factors present throughout land plants. BPC transcription factor family is integral for a wide range of processes that support normal growth and development.	AT1G26640	IPK	Encodes a cytosolic isopentenyl phosphate kinase that plays an important role in regulating the formation of both MVA (mevalonic acid) and MEP (methylerythritol phosphate) pathway-derived terpenoid compounds by controlling the ratio of IP/DMAP to IPP/DMAPP. IPP and DMAPP are the universal C5 building blocks of all natural terpenoids. IPK enhances terpenoid formation by returning IP/DMAP to the te…	1	0	0	0
AT5G47220	ERF2	Encodes a member of the ERF (ethylene response factor) subfamily B-3 of ERF/AP2 transcription factor family (ATERF-2). The protein contains one AP2 domain. Functions as activator of GCC box?dependent transcription. Positive regulator of JA-responsive defense genes and resistance to F. oxysporum and enhances JA inhibition of root elongation.	AT3G25190	VTL5	The gene encodes nodulin-like21 whose transcript abundance was repressed under conditions of Fe-deficient growth.	1	0	0	0
AT5G47220	ERF2	Encodes a member of the ERF (ethylene response factor) subfamily B-3 of ERF/AP2 transcription factor family (ATERF-2). The protein contains one AP2 domain. Functions as activator of GCC box?dependent transcription. Positive regulator of JA-responsive defense genes and resistance to F. oxysporum and enhances JA inhibition of root elongation.	AT1G15040	GAT1_2.1	Encodes a nitrogen regulated putative glutamine amidotransferase that represses shoot branching.	1	1	0	0
AT5G47220	ERF2	Encodes a member of the ERF (ethylene response factor) subfamily B-3 of ERF/AP2 transcription factor family (ATERF-2). The protein contains one AP2 domain. Functions as activator of GCC box?dependent transcription. Positive regulator of JA-responsive defense genes and resistance to F. oxysporum and enhances JA inhibition of root elongation.	AT2G25200	AT2G25200	hypothetical protein (DUF868)	1	1	0	0
AT5G47230	ERF5	encodes a member of the ERF (ethylene response factor) subfamily B-3 of ERF/AP2 transcription factor family (ATERF-5). The protein contains one AP2 domain. There are 18 members in this subfamily including ATERF-1, ATERF-2, AND ATERF-5. The mRNA is cell-to-cell mobile.	AT4G11650	OSM34	osmotin-like protein	1	1	0	0
AT5G47230	ERF5	encodes a member of the ERF (ethylene response factor) subfamily B-3 of ERF/AP2 transcription factor family (ATERF-5). The protein contains one AP2 domain. There are 18 members in this subfamily including ATERF-1, ATERF-2, AND ATERF-5. The mRNA is cell-to-cell mobile.	AT1G05560	UGT75B1	A UDP-glucose transferase localized in the phragmoplast. It has been co-purified with the callose synthase complex and may transfer UDP-glucose from sucrose synthase to the callose synthase and thus help form a substrate channel for the synthesis of callose at the forming cell plate. Induced by salicylic acid. Independent of NPR1 for their induction by salicylic acid. UGT1 encodes a protein with …	1	0	0	0
AT5G47230	ERF5	encodes a member of the ERF (ethylene response factor) subfamily B-3 of ERF/AP2 transcription factor family (ATERF-5). The protein contains one AP2 domain. There are 18 members in this subfamily including ATERF-1, ATERF-2, AND ATERF-5. The mRNA is cell-to-cell mobile.	AT3G25190	VTL5	The gene encodes nodulin-like21 whose transcript abundance was repressed under conditions of Fe-deficient growth.	1	0	0	0
AT5G47640	NF-YB2	nuclear factor Y, subunit B2	AT1G01225	AT1G01225	NC domain-containing protein-like protein	1	0	0	0
AT5G47640	NF-YB2	nuclear factor Y, subunit B2	AT5G50970	AT5G50970	transducin family protein / WD-40 repeat family protein	1	0	0	0
AT5G47640	NF-YB2	nuclear factor Y, subunit B2	AT1G26940	AT1G26940	Cyclophilin-like peptidyl-prolyl cis-trans isomerase family protein	1	0	0	0
AT5G47640	NF-YB2	nuclear factor Y, subunit B2	AT3G24150	KIX8	hypothetical protein	1	0	0	0
AT5G47640	NF-YB2	nuclear factor Y, subunit B2	AT1G18090	AT1G18090	5-3 exonuclease family protein	1	0	0	0
AT5G51190	ERF105	encodes a member of the ERF (ethylene response factor) subfamily B-3 of ERF/AP2 transcription factor family. The protein contains one AP2 domain. There are 18 members in this subfamily including ATERF-1, ATERF-2, AND ATERF-5.	AT2G44790	UCC2	Encodes a uclacyanin, a protein precursor that is closely related to precursors of stellacyanins and a blue copper protein from pea pods.	1	1	0	0
AT5G52660	RVE6	Encodes RVE6, a homolog of the circadian rhythm regulator RVE8. rve4 rve6 rve8 triple mutants display an extremely long circadian period, with delayed and reduced expression of evening-phased clock genes.	AT5G67480	BT4	BTB and TAZ domain protein. Located in cytoplasm and expressed in fruit, flower and leaves.	1	1	0	0
AT5G54070	HSFA9	A member of Heat Stress Transcription Factor (Hsf) family. Not responding to heat stress. Is regulated by the seed-specific transcription factor ABI3. In turn, it regulates other heat stress proteins including Hsp17.4-CI, Hsp17.7-CII and Hsp101 during seed maturation.	AT1G74310	HSP101	Encodes ClpB1, which belongs to the Casein lytic proteinase/heat shock protein 100 (Clp/Hsp100) family. Involved in refolding of proteins which form aggregates under heat stress. Also known as AtHsp101. AtHsp101 is a cytosolic heat shock protein required for acclimation to high temperature.	1	0	1	1
AT5G56860	GNC	Encodes a member of the GATA factor family of zinc finger transcription factors. Modulate chlorophyll biosynthesis and glutamate synthase (GLU1/Fd-GOGAT) expression.	AT4G30270	XTH24	encodes a protein similar to endo xyloglucan transferase in sequence. It is also very similar to BRU1 in soybean, which is involved in brassinosteroid response.	1	0	0	0
AT5G59780	MYB59	Encodes a putative transcription factor (MYB59). In roots it is involved in K+/NO3- transport and expression of the NPF7.3 transporter.	AT5G02150	Fes1C	Encodes one of the Arabidopsis orthologs of the human Hsp70-binding protein 1 (HspBP-1) and yeast Fes1p: Fes1A (AT3G09350), Fes1B (AT3G53800), Fes1C (AT5G02150).	1	1	1	1
AT5G59780	MYB59	Encodes a putative transcription factor (MYB59). In roots it is involved in K+/NO3- transport and expression of the NPF7.3 transporter.	AT5G52250	RUP1	Encodes a transducin protein whose gene expression is induced by UV-B. This induction is reduced in hy5 mutant and may be a target of HY5 during UV-B response. Functions as a repressor of UV-B signaling.	1	1	1	1
AT5G60130	AT5G60130	AP2/B3-like transcriptional factor family protein	ATMG01190	ATP1	ATPase subunit 1	1	0	0	0
AT5G60850	OBP4	Encodes a zinc finger protein.	AT3G09840	CDC48A	Encodes a cell division cycle protein, a member of AAA-type ATPases gene family. Expressed throughout the plant in regions of cell division. Within the cell, sub-cellular localization varies depending on the stage of the cell cycle.Mutants in which the expression of CDC48A is altered show defects in cytokinesis, cell expansion and cell differentiation. The mRNA is cell-to-cell mobile.	1	0	0	0
AT5G61600	ERF104	encodes a member of the ERF (ethylene response factor) subfamily B-3 of ERF/AP2 transcription factor family. The protein contains one AP2 domain. There are 18 members in this subfamily including ATERF-1, ATERF-2, AND ATERF-5.	AT2G25200	AT2G25200	hypothetical protein (DUF868)	1	1	0	0
AT5G61600	ERF104	encodes a member of the ERF (ethylene response factor) subfamily B-3 of ERF/AP2 transcription factor family. The protein contains one AP2 domain. There are 18 members in this subfamily including ATERF-1, ATERF-2, AND ATERF-5.	AT3G25190	VTL5	The gene encodes nodulin-like21 whose transcript abundance was repressed under conditions of Fe-deficient growth.	1	0	0	0
AT5G61600	ERF104	encodes a member of the ERF (ethylene response factor) subfamily B-3 of ERF/AP2 transcription factor family. The protein contains one AP2 domain. There are 18 members in this subfamily including ATERF-1, ATERF-2, AND ATERF-5.	AT2G44790	UCC2	Encodes a uclacyanin, a protein precursor that is closely related to precursors of stellacyanins and a blue copper protein from pea pods.	1	1	0	0
AT5G61600	ERF104	encodes a member of the ERF (ethylene response factor) subfamily B-3 of ERF/AP2 transcription factor family. The protein contains one AP2 domain. There are 18 members in this subfamily including ATERF-1, ATERF-2, AND ATERF-5.	AT2G21220	SAUR12	SAUR-like auxin-responsive protein family	1	0	0	0
AT5G61600	ERF104	encodes a member of the ERF (ethylene response factor) subfamily B-3 of ERF/AP2 transcription factor family. The protein contains one AP2 domain. There are 18 members in this subfamily including ATERF-1, ATERF-2, AND ATERF-5.	AT5G14730	AT5G14730	hypothetical protein	1	1	0	0
AT5G61850	LFY	Encodes transcriptional regulator that promotes the transition to flowering.Involved in floral meristem development. LFY is involved in the regulation of AP3 expression, and appears to bring the F-box protein UFO to the AP3 promoter. Amino acids 46-120 define a protein domain that mediates self-interaction.	AT5G61810	APC1	Encodes the predominant of three APC isoforms in Arabidopsis, a calcium-dependent mitochondrial ATP-Mg/Pi transporter.	1	0	0	0
AT5G61850	LFY	Encodes transcriptional regulator that promotes the transition to flowering.Involved in floral meristem development. LFY is involved in the regulation of AP3 expression, and appears to bring the F-box protein UFO to the AP3 promoter. Amino acids 46-120 define a protein domain that mediates self-interaction.	AT3G02700	AT3G02700	NC domain-containing protein-like protein	1	0	0	0
AT5G62020	HSFB2A	member of Heat Stress Transcription Factor (Hsf) family The mRNA is cell-to-cell mobile.	AT4G14270	AT4G14270	Protein containing PAM2 motif which mediates interaction with the PABC domain of polyadenyl binding proteins.	1	0	0	0
AT5G62020	HSFB2A	member of Heat Stress Transcription Factor (Hsf) family The mRNA is cell-to-cell mobile.	AT2G26150	HSFA2	member of Heat Stress Transcription Factor (Hsf) family. Involved in response to misfolded protein accumulation in the cytosol. Regulated by alternative splicing and non-sense-mediated decay.	1	0	0	0
AT5G62020	HSFB2A	member of Heat Stress Transcription Factor (Hsf) family The mRNA is cell-to-cell mobile.	AT2G47180	GolS1	GolS1 is a galactinol synthase that catalyzes the formation of galactinol from UDP-galactose and myo-inositol. GolS1 transcript levels rise in response to methyl viologen, an oxidative damage-inducing agent. Plants over-expressing GolS1 have increased tolerance to salt, chilling, and high-light stress.	1	0	0	0
AT5G62020	HSFB2A	member of Heat Stress Transcription Factor (Hsf) family The mRNA is cell-to-cell mobile.	AT5G51440	AT5G51440	HSP20-like chaperones superfamily protein	1	0	0	0
AT5G62020	HSFB2A	member of Heat Stress Transcription Factor (Hsf) family The mRNA is cell-to-cell mobile.	AT4G11660	AT-HSFB2B	member of Heat Stress Transcription Factor (Hsf) family	1	0	0	0
AT5G62020	HSFB2A	member of Heat Stress Transcription Factor (Hsf) family The mRNA is cell-to-cell mobile.	AT1G29260	PEX7	Encodes the peroxisomal targeting signal type 2 receptor that facilitates peroxisomal protein translocation. It recognizes proteins with the PTS2 consensus sequence (RLX5HL or a variant) within the first 30 or so amino acids. RNAi experiments suggest that PEX7 is necessary for the maintenance of glyoxysomal but not leaf peroxisomal function. The mRNA is cell-to-cell mobile.	1	0	0	0
AT5G62020	HSFB2A	member of Heat Stress Transcription Factor (Hsf) family The mRNA is cell-to-cell mobile.	AT2G20560	DNAJ	DNAJ heat shock family protein	1	0	0	0
AT5G63790	NAC102	Encodes a member of the NAC family of transcription factors. ANAC102 appears to have a role in mediating response to low oxygen stress (hypoxia) in germinating seedlings. Its expression can be induced by beta-cyclocitral, an oxidized by-product of beta-carotene generated in the chloroplasts, mediates a protective retrograde response that lowers the levels of toxic peroxides and carbonyls, limitin…	AT3G44260	CAF1a	Encodes one of the homologs of the yeast CCR4-associated factor 1: AT3G44260 (CAF1a), AT5G22250 (CAF1b). Has mRNA deadenylation activity. Also plays a role in plant defense responses.	1	1	0	0
AT5G63790	NAC102	Encodes a member of the NAC family of transcription factors. ANAC102 appears to have a role in mediating response to low oxygen stress (hypoxia) in germinating seedlings. Its expression can be induced by beta-cyclocitral, an oxidized by-product of beta-carotene generated in the chloroplasts, mediates a protective retrograde response that lowers the levels of toxic peroxides and carbonyls, limitin…	AT5G47230	ERF5	encodes a member of the ERF (ethylene response factor) subfamily B-3 of ERF/AP2 transcription factor family (ATERF-5). The protein contains one AP2 domain. There are 18 members in this subfamily including ATERF-1, ATERF-2, AND ATERF-5. The mRNA is cell-to-cell mobile.	1	1	0	0
AT5G63790	NAC102	Encodes a member of the NAC family of transcription factors. ANAC102 appears to have a role in mediating response to low oxygen stress (hypoxia) in germinating seedlings. Its expression can be induced by beta-cyclocitral, an oxidized by-product of beta-carotene generated in the chloroplasts, mediates a protective retrograde response that lowers the levels of toxic peroxides and carbonyls, limitin…	AT5G25890	IAA28	encodes a protein that may be a negative regulator of lateral root formation in response to auxin. It is a member of IAA/ARF gene family and is plant-specific. Gain of function mutations in this gene suppresses lateral root formation and is resistant to inhibition of root elongation by auxin, cytokinin, and ethylene.	1	0	0	0
AT5G63790	NAC102	Encodes a member of the NAC family of transcription factors. ANAC102 appears to have a role in mediating response to low oxygen stress (hypoxia) in germinating seedlings. Its expression can be induced by beta-cyclocitral, an oxidized by-product of beta-carotene generated in the chloroplasts, mediates a protective retrograde response that lowers the levels of toxic peroxides and carbonyls, limitin…	AT5G61600	ERF104	encodes a member of the ERF (ethylene response factor) subfamily B-3 of ERF/AP2 transcription factor family. The protein contains one AP2 domain. There are 18 members in this subfamily including ATERF-1, ATERF-2, AND ATERF-5.	1	1	0	0
AT5G63790	NAC102	Encodes a member of the NAC family of transcription factors. ANAC102 appears to have a role in mediating response to low oxygen stress (hypoxia) in germinating seedlings. Its expression can be induced by beta-cyclocitral, an oxidized by-product of beta-carotene generated in the chloroplasts, mediates a protective retrograde response that lowers the levels of toxic peroxides and carbonyls, limitin…	AT4G20860	ATBBE22	involved in the generation of H2O2 from reduced compounds	1	1	0	0
AT5G63790	NAC102	Encodes a member of the NAC family of transcription factors. ANAC102 appears to have a role in mediating response to low oxygen stress (hypoxia) in germinating seedlings. Its expression can be induced by beta-cyclocitral, an oxidized by-product of beta-carotene generated in the chloroplasts, mediates a protective retrograde response that lowers the levels of toxic peroxides and carbonyls, limitin…	AT1G72060	AT1G72060	serine-type endopeptidase inhibitor	1	0	0	0
AT5G65310	HB5	Encodes a class I HDZip (homeodomain-leucine zipper) protein that is a positive regulator of ABA-responsiveness, mediating the inhibitory effect of ABA on growth during seedling establishment.	AT5G25460	DGR2	transmembrane protein, putative (Protein of unknown function, DUF642)	1	0	0	0
AT5G67450	ZF1	Encodes zinc-finger protein. mRNA levels are elevated in response to low temperature, cold temperatures and high salt. The protein is localized to the nucleus and acts as a transcriptional repressor.	AT3G22750	AT3G22750	Protein kinase superfamily protein	1	1	0	0
AT1G06180	MYB13	member of MYB3R- and R2R3- type MYB- encoding genes	AT4G28290	AT4G28290	hypothetical protein	0	1	0	0
AT1G06180	MYB13	member of MYB3R- and R2R3- type MYB- encoding genes	AT4G01870	AT4G01870	tolB protein-like protein	0	1	0	0
AT1G06180	MYB13	member of MYB3R- and R2R3- type MYB- encoding genes	AT3G02910	AT3G02910	AIG2-like (avirulence induced gene) family protein	0	1	0	0
AT1G08810	MYB60	putative transcription factor of the R2R3-MYB gene family. Transcript increases under conditions that promote stomatal opening (white and blue light, abi1-1 mutation) and decreases under conditions that trigger stomatal closure (ABA, desiccation, darkness), with the exception of elevated CO2. Expressed exclusively in guard cells of all tissues. It is required for light-induced opening of stomata.…	AT1G23205	AT1G23205	Plant invertase/pectin methylesterase inhibitor superfamily protein	0	1	0	0
AT1G17950	MYB52	putative transcription factor: R2R3-MYB transcription family	AT4G14300	RBGD4	Belongs to a member of the RNA-binding glycine-rich (RBG) gene superfamily.	0	1	1	1
AT1G17950	MYB52	putative transcription factor: R2R3-MYB transcription family	AT1G11380	AT1G11380	PLAC8 family protein	0	1	0	0
AT1G18570	MYB51	Encodes a member of the R2R3-MYB transcription family. Involved in indole glucosinolate biosynthesis. The mRNA is cell-to-cell mobile.	AT3G02910	AT3G02910	AIG2-like (avirulence induced gene) family protein	0	1	0	0
AT1G18570	MYB51	Encodes a member of the R2R3-MYB transcription family. Involved in indole glucosinolate biosynthesis. The mRNA is cell-to-cell mobile.	AT2G30490	C4H	Encodes a cinnamate-4-hydroxylase. Mutations in this gene impact phenylpropanoid metabolism, growth and development.	0	1	0	0
AT1G18570	MYB51	Encodes a member of the R2R3-MYB transcription family. Involved in indole glucosinolate biosynthesis. The mRNA is cell-to-cell mobile.	AT5G65660	AT5G65660	hydroxyproline-rich glycoprotein family protein	0	1	0	0
AT1G18570	MYB51	Encodes a member of the R2R3-MYB transcription family. Involved in indole glucosinolate biosynthesis. The mRNA is cell-to-cell mobile.	AT3G44720	ADT4	Encodes a plastid-localized arogenate dehydratase involved in phenylalanine biosynthesis.	0	1	0	0
AT1G18570	MYB51	Encodes a member of the R2R3-MYB transcription family. Involved in indole glucosinolate biosynthesis. The mRNA is cell-to-cell mobile.	AT4G01870	AT4G01870	tolB protein-like protein	0	1	0	0
AT1G27730	STZ	Related to Cys2/His2-type zinc-finger proteins found in higher plants. Compensated for a subset of calcineurin deficiency in yeast. Salt tolerance produced by ZAT10 appeared to be partially dependent on ENA1/PMR2, a P-type ATPase required for Li+ and Na+ efflux in yeast. The protein is localized to the nucleus, acts as a transcriptional repressor and is responsive to chitin oligomers. Also involv…	AT1G36060	TG	encodes a member of the DREB subfamily A-6 of ERF/AP2 transcription factor family. The protein contains one AP2 domain. There are 8 members in this subfamily including RAP2.4.Overexpression results in increased drought tolerance and vitrified leaves. Binds to DRE/GCC promoter elements and activates expression of aquaporin genes AtTIP1;1, AtTIP2;3, and AtPIP2;2.	0	1	0	0
AT1G28360	ERF12	encodes a member of the ERF (ethylene response factor) subfamily B-1 of ERF/AP2 transcription factor family (ERF12). The protein contains one AP2 domain. There are 15 members in this subfamily including ATERF-3, ATERF-4, ATERF-7, and leafy petiole.	AT5G18100	CSD3	A putative peroxisomal CuZnSOD inducible by a high-light pulse.	0	1	0	0
AT1G42990	BZIP60	bZIP60 consists of a bZIP DNA binding domain followed by a putative transmembrane domain. bZIP60 mRNA is upregulated by the addition of ER stress inducers, tunicamycin (inhibitor of N-linked glycosylation), DTT (inhibitor of disulfide bond formation) and azetin-2-carboxylate (proline analog perturbing protein structure). Upon ER stress, bZIP60 mRNA is spliced by IRE1A and IRE1B to produce bZIP60-…	AT3G49790	AT3G49790	Carbohydrate-binding protein	0	1	0	0
AT1G43700	VIP1	Encodes a VirE2-interacting protein. VIP1 mediates nuclear translocation of VirE2 via its amino half, and interacts with histone H2A via it carboxyl half. Involved in osmosensory response. The mRNA is cell-to-cell mobile.	AT1G75388	#N/A	#N/A	0	1	0	0
AT1G43700	VIP1	Encodes a VirE2-interacting protein. VIP1 mediates nuclear translocation of VirE2 via its amino half, and interacts with histone H2A via it carboxyl half. Involved in osmosensory response. The mRNA is cell-to-cell mobile.	AT1G75390	bZIP44	basic leucine-zipper 44	0	1	0	0
AT1G49720	ABF1	Identified as a protein that binds to abscisic acid response elements. May mediate transcriptional regulation of ABA responses.	AT5G16820	HSF3	Encodes a putative transcription factor whose expression is not induced by heat but whose stable overexpression leads to expression of HSP. Required early in the stress response for transient expression of heat shock genes.	0	1	0	0
AT1G49720	ABF1	Identified as a protein that binds to abscisic acid response elements. May mediate transcriptional regulation of ABA responses.	AT5G02150	Fes1C	Encodes one of the Arabidopsis orthologs of the human Hsp70-binding protein 1 (HspBP-1) and yeast Fes1p: Fes1A (AT3G09350), Fes1B (AT3G53800), Fes1C (AT5G02150).	0	1	0	0
AT1G53910	RAP2.12	Encodes a member of the ERF (ethylene response factor) subfamily B-2 of ERF/AP2 transcription factor family (RAP2.12). The protein contains one AP2 domain. There are 5 members in this subfamily including RAP2.2 AND RAP2.12. Involved in oxygen sensing. It plays a key role in controlling root bending in response to hypoxia.	AT2G03890	PI4K GAMMA 7	Phosphoinositide kinase which undergo autophosphorylation and phosphorylate serine/threonine residues of protein substrates. Contains phosphoinositide 3/4-kinase and ubiquitin-like domains. The mRNA is cell-to-cell mobile.	0	1	0	0
AT1G56170	NF-YC2	Encodes a protein with similarity to a subunit of the CCAAT promoter motif binding complex of yeast.One of two members of this class (HAP5B) and expressed in vegetative and reproductive tissues	AT5G18340	PUB48	One of three tandemly located, paralogous plant U-box proteins. Mutants show increased sensitivity to water stress. E3 ligase which acts as a regulator in the heat response signaling pathway. Over-expressing AtPUB48 could induce the expression of the heat-related genes (HSP101, HSP70, HSP25.3, HSFA2, and ZAT12). Enhances plant resistance to heat stress during seed germination and seedling growth.	0	1	0	0
AT1G69490	NAP	Encodes a member of the NAC transcription factor gene family. It is expressed in floral primordia and upregulated by AP3 and PI. Its expression is associated with leaf senescence. The mRNA is cell-to-cell mobile.	AT1G27730	STZ	Related to Cys2/His2-type zinc-finger proteins found in higher plants. Compensated for a subset of calcineurin deficiency in yeast. Salt tolerance produced by ZAT10 appeared to be partially dependent on ENA1/PMR2, a P-type ATPase required for Li+ and Na+ efflux in yeast. The protein is localized to the nucleus, acts as a transcriptional repressor and is responsive to chitin oligomers. Also involv…	0	1	0	0
AT1G69490	NAP	Encodes a member of the NAC transcription factor gene family. It is expressed in floral primordia and upregulated by AP3 and PI. Its expression is associated with leaf senescence. The mRNA is cell-to-cell mobile.	AT1G27300	AT1G27300	transmembrane protein	0	1	0	0
AT1G69570	CDF5	CDF5 is a circadian regulated transcript that is antiphasic with respect to its natural antisense transcript (NAT) FLORE (AT1G69572).CDF5 transcript accumulation delays flowering. CDF5 links circadian oscillation and photoperiodism.	AT5G46760	MYC3	MYC3 is a JAZ-interacting transcription factor that act together with MYC2 and MYC4 to activate JA-responses. The mRNA is cell-to-cell mobile.	0	1	0	0
AT1G70000	MYBD	Encodes a MYB-like Domain transcription factor that plays a positive role in anthocyanin accumulation in response to light and cytokinin via repression of MYBL2.MYBD expression increased in response to light or cytokinin, and MYBD enhanced anthocyanin biosynthesis via the repression of MYBL2 encoding for a transcription factor that had a negative effect on this process. In addition, MYBD can bind…	AT1G01490	AT1G01490	Heavy metal transport/detoxification superfamily protein	0	1	0	0
AT1G70000	MYBD	Encodes a MYB-like Domain transcription factor that plays a positive role in anthocyanin accumulation in response to light and cytokinin via repression of MYBL2.MYBD expression increased in response to light or cytokinin, and MYBD enhanced anthocyanin biosynthesis via the repression of MYBL2 encoding for a transcription factor that had a negative effect on this process. In addition, MYBD can bind…	AT3G06070	AT3G06070	hypothetical protein	0	1	0	0
AT1G74840	AT1G74840	Homeodomain-like superfamily protein	AT3G06070	AT3G06070	hypothetical protein	0	1	0	0
AT1G74930	ORA47	encodes a member of the DREB subfamily A-5 of ERF/AP2 transcription factor family. The protein contains one AP2 domain. There are 15 members in this subfamily including RAP2.1, RAP2.9 and RAP2.10. The mRNA is cell-to-cell mobile.	AT2G29420	GSTU7	Encodes glutathione transferase belonging to the tau class of GSTs. Naming convention according to Wagner et al. (2002). Induced by Salicylic acid. Independent of NPR1 for their induction by salicylic acid.	0	1	0	0
AT1G75390	bZIP44	basic leucine-zipper 44	AT5G09440	EXL4	EXORDIUM like 4	0	1	0	0
AT1G75390	bZIP44	basic leucine-zipper 44	AT4G03510	RMA1	RMA1 encodes a novel 28 kDa protein with a RING finger motif and a C-terminal membrane-anchoring domain that is involved in the secretory pathway. Has E3 ubiquitin ligase activity.	0	1	0	0
AT1G77080	MAF1	MADS domain protein - flowering regulator that is closely related to FLC. Deletion of this locus in Nd ecotype is correlated with earlier flowering in short days suggesting function as a negative regulator of flowering.	AT5G64780	AT5G64780	holocarboxylase synthetase	0	1	0	0
AT2G18160	bZIP2	Encodes a b-ZIP transcription factor.	AT5G20250	DIN10	encodes a member of glycosyl hydrolase family 36. Expression is induced within 3 hours of dark treatment, in senescing leaves and treatment with exogenous photosynthesis inhibitor. Induction of gene expression was suppressed in excised leaves supplied with sugar. The authors suggest that the gene's expression pattern is responding to the level of sugar in the cell. The mRNA is cell-to-cell mobile.	0	1	0	0
AT2G18160	bZIP2	Encodes a b-ZIP transcription factor.	AT1G69570	CDF5	CDF5 is a circadian regulated transcript that is antiphasic with respect to its natural antisense transcript (NAT) FLORE (AT1G69572).CDF5 transcript accumulation delays flowering. CDF5 links circadian oscillation and photoperiodism.	0	1	0	0
AT2G18160	bZIP2	Encodes a b-ZIP transcription factor.	AT4G25620	AT4G25620	hydroxyproline-rich glycoprotein family protein	0	1	0	0
AT2G18160	bZIP2	Encodes a b-ZIP transcription factor.	AT2G30040	MAPKKK14	member of MEKK subfamily	0	1	0	0
AT2G18160	bZIP2	Encodes a b-ZIP transcription factor.	AT4G37240	AT4G37240	HTH-type transcriptional regulator	0	1	0	0
AT2G22430	HB6	Encodes a homeodomain leucine zipper class I (HD-Zip I) protein that is a target of the protein phosphatase ABI1 and regulates hormone responses in Arabidopsis.	AT5G25460	DGR2	transmembrane protein, putative (Protein of unknown function, DUF642)	0	1	0	0
AT2G23290	MYB70	Member of the R2R3 factor gene family.	AT5G54640	RAT5	Isolated from T-DNA insertion line, the rat5 mutant is deficient in T-DNA integration. Encodes histone2A protein.	0	1	0	0
AT2G26150	HSFA2	member of Heat Stress Transcription Factor (Hsf) family. Involved in response to misfolded protein accumulation in the cytosol. Regulated by alternative splicing and non-sense-mediated decay.	AT3G24500	MBF1C	One of three genes in A. thaliana encoding multiprotein bridging factor 1, a highly conserved transcriptional coactivator. May serve as a bridging factor between a bZIP factor and TBP. Its expression is specifically elevated in response to pathogen infection, salinity, drought, heat, hydrogen peroxide, and application of abscisic acid or salicylic acid. Constitutive expression enhances the tolera…	0	1	1	1
AT2G43010	PIF4	Isolated as a semidominant mutation defective in red -light responses. Encodes a nuclear localized bHLH protein that interacts with active PhyB protein. Negatively regulates phyB mediated red light responses. Involved in shade avoidance response. Protein abundance is negatively regulated by PhyB.	AT2G19310	AT2G19310	HSP20-like chaperones superfamily protein	0	1	0	0
AT2G43010	PIF4	Isolated as a semidominant mutation defective in red -light responses. Encodes a nuclear localized bHLH protein that interacts with active PhyB protein. Negatively regulates phyB mediated red light responses. Involved in shade avoidance response. Protein abundance is negatively regulated by PhyB.	AT1G56220	AT1G56220	Dormancy/auxin associated family protein	0	1	0	0
AT2G43010	PIF4	Isolated as a semidominant mutation defective in red -light responses. Encodes a nuclear localized bHLH protein that interacts with active PhyB protein. Negatively regulates phyB mediated red light responses. Involved in shade avoidance response. Protein abundance is negatively regulated by PhyB.	AT4G14300	RBGD4	Belongs to a member of the RNA-binding glycine-rich (RBG) gene superfamily.	0	1	0	0
AT2G43010	PIF4	Isolated as a semidominant mutation defective in red -light responses. Encodes a nuclear localized bHLH protein that interacts with active PhyB protein. Negatively regulates phyB mediated red light responses. Involved in shade avoidance response. Protein abundance is negatively regulated by PhyB.	AT1G74320	CEK2	encodes a choline kinase, whose expression is induced by high salt and mannitol.	0	1	0	0
AT2G43010	PIF4	Isolated as a semidominant mutation defective in red -light responses. Encodes a nuclear localized bHLH protein that interacts with active PhyB protein. Negatively regulates phyB mediated red light responses. Involved in shade avoidance response. Protein abundance is negatively regulated by PhyB.	AT5G02150	Fes1C	Encodes one of the Arabidopsis orthologs of the human Hsp70-binding protein 1 (HspBP-1) and yeast Fes1p: Fes1A (AT3G09350), Fes1B (AT3G53800), Fes1C (AT5G02150).	0	1	0	0
AT2G43010	PIF4	Isolated as a semidominant mutation defective in red -light responses. Encodes a nuclear localized bHLH protein that interacts with active PhyB protein. Negatively regulates phyB mediated red light responses. Involved in shade avoidance response. Protein abundance is negatively regulated by PhyB.	AT3G16050	PDX1.2	Encodes a protein with pyridoxal phosphate synthase activity whose transcripts were detected mostly in roots and accumulate during senescence. The protein was found in very low abundance, which prevented a specific localisation.	0	1	0	0
AT2G43010	PIF4	Isolated as a semidominant mutation defective in red -light responses. Encodes a nuclear localized bHLH protein that interacts with active PhyB protein. Negatively regulates phyB mediated red light responses. Involved in shade avoidance response. Protein abundance is negatively regulated by PhyB.	AT2G26150	HSFA2	member of Heat Stress Transcription Factor (Hsf) family. Involved in response to misfolded protein accumulation in the cytosol. Regulated by alternative splicing and non-sense-mediated decay.	0	1	0	0
AT2G43010	PIF4	Isolated as a semidominant mutation defective in red -light responses. Encodes a nuclear localized bHLH protein that interacts with active PhyB protein. Negatively regulates phyB mediated red light responses. Involved in shade avoidance response. Protein abundance is negatively regulated by PhyB.	AT1G26800	MPSR1	MPSR1 is cytoplasmic E3 ligase that senses misfolded proteins independently of chaperones and targets those proteins for degradation via the 26S proteasome.	0	1	0	0
AT2G43010	PIF4	Isolated as a semidominant mutation defective in red -light responses. Encodes a nuclear localized bHLH protein that interacts with active PhyB protein. Negatively regulates phyB mediated red light responses. Involved in shade avoidance response. Protein abundance is negatively regulated by PhyB.	AT3G07090	AT3G07090	PPPDE putative thiol peptidase family protein	0	1	0	0
AT2G46680	HB-7	encodes a putative transcription factor that contains a homeodomain closely linked to a leucine zipper motif. Transcript is detected in all tissues examined. Is transcriptionally regulated in an ABA-dependent manner and may act in a signal transduction pathway which mediates a drought response.	AT3G57420	STL2	Regulates the assembly and trafficking of cellulose synthase complexes.	0	1	1	0
AT2G46680	HB-7	encodes a putative transcription factor that contains a homeodomain closely linked to a leucine zipper motif. Transcript is detected in all tissues examined. Is transcriptionally regulated in an ABA-dependent manner and may act in a signal transduction pathway which mediates a drought response.	AT1G67470	AT1G67470	Protein kinase superfamily protein	0	1	1	0
AT2G46680	HB-7	encodes a putative transcription factor that contains a homeodomain closely linked to a leucine zipper motif. Transcript is detected in all tissues examined. Is transcriptionally regulated in an ABA-dependent manner and may act in a signal transduction pathway which mediates a drought response.	AT2G46450	CNGC12	Member of Cyclic nucleotide gated channel family.Positive regulator of resistance against avirulent fungal pathogen.Suppresses the phenotype conferred by cpr22 in a dosage-dependent manner.	0	1	1	0
AT2G46680	HB-7	encodes a putative transcription factor that contains a homeodomain closely linked to a leucine zipper motif. Transcript is detected in all tissues examined. Is transcriptionally regulated in an ABA-dependent manner and may act in a signal transduction pathway which mediates a drought response.	AT2G30490	C4H	Encodes a cinnamate-4-hydroxylase. Mutations in this gene impact phenylpropanoid metabolism, growth and development.	0	1	1	0
AT3G02990	HSFA1E	member of Heat Stress Transcription Factor (Hsf) family The mRNA is cell-to-cell mobile.	AT3G17611	RBL14	RHOMBOID-like protein 14	0	1	0	0
AT3G02990	HSFA1E	member of Heat Stress Transcription Factor (Hsf) family The mRNA is cell-to-cell mobile.	AT3G12050	AT3G12050	Aha1 domain-containing protein	0	1	0	0
AT3G02990	HSFA1E	member of Heat Stress Transcription Factor (Hsf) family The mRNA is cell-to-cell mobile.	AT1G66080	AT1G66080	hikeshi-like protein	0	1	0	0
AT3G04670	WRKY39	member of WRKY Transcription Factor; Group II-d	AT3G24500	MBF1C	One of three genes in A. thaliana encoding multiprotein bridging factor 1, a highly conserved transcriptional coactivator. May serve as a bridging factor between a bZIP factor and TBP. Its expression is specifically elevated in response to pathogen infection, salinity, drought, heat, hydrogen peroxide, and application of abscisic acid or salicylic acid. Constitutive expression enhances the tolera…	0	1	1	1
AT3G11280	AT3G11280	Putative transcription factors interacting with the gene product of VHA-B1 (vacuolar ATPase subunit B1; as shown through yeast two-hybrid assay).	AT5G58350	WNK4	Encodes a member of the WNK family (9 members in all) of protein kinases, the structural design of which is clearly distinct from those of other known protein kinases, such as receptor-like kinases and mitogen-activated protein kinases. Its transcription is under the control of circadian rhythms.	0	1	1	1
AT3G23210	bHLH34	bHLH34 is a basic helix loop helix transcription factor. It can bind GAGA and E-box cis elements.It is induced by abiotic stressors including ABA, salt and glucose. PGR, a plasma membrane glucose responsive regulator is a target of bHLH34.	AT4G16370	OPT3	Encodes a phloem-specific iron transporter that is essential for systemic iron signaling and redistribution of iron and cadmium. It loads iron into the phloem, facilitates iron recirculation from the xylem to the phloem, and regulates both shoot-to-root iron signaling and iron redistribution from mature to developing tissues.	0	1	0	0
AT3G26790	FUS3	Transcriptional factor with high similarity to the B3 region of the VP1/ABI3-like proteins. Full length FUS3 protein binds to the highly conserved RY motif [DNA motif CATGCA(TG)], present in many seed-specific promoters, and the B3 domains of this transcription factor is necessary for the specific interaction with the RY element. Transcriptional activity of FUS3 requires the B3 DNA-binding domain…	AT3G05320	OFT1	Golgi localized protein with similarity to protein O-fucosyltransferases. Mutants show lower seed set/reduced fertility. Mutant pollen fails to compete with wild type due to the inability to penetrate the stigma-style boundary.	0	1	0	0
AT3G59060	PIL6	Encodes a novel Myc-related bHLH transcription factor, which physically associated with APRR1/TOC1 and is a member of PIF3 transcription factor family. Involved in shade avoidance. Functions as negative regulator of PhyB. Protein levels are modulated by phytochrome B.	AT2G30490	C4H	Encodes a cinnamate-4-hydroxylase. Mutations in this gene impact phenylpropanoid metabolism, growth and development.	0	1	0	0
AT3G62420	BZIP53	Encodes a group-S bZIP transcription factor. Forms heterodimers with group-C bZIP transcription factors. The heterodimers bind to the ACTCAT cis-element of proline dehydrogenase gene.	AT1G69570	CDF5	CDF5 is a circadian regulated transcript that is antiphasic with respect to its natural antisense transcript (NAT) FLORE (AT1G69572).CDF5 transcript accumulation delays flowering. CDF5 links circadian oscillation and photoperiodism.	0	1	0	0
AT3G62420	BZIP53	Encodes a group-S bZIP transcription factor. Forms heterodimers with group-C bZIP transcription factors. The heterodimers bind to the ACTCAT cis-element of proline dehydrogenase gene.	AT1G11380	AT1G11380	PLAC8 family protein	0	1	0	0
AT4G11660	AT-HSFB2B	member of Heat Stress Transcription Factor (Hsf) family	AT1G07350	SR45a	Encodes a serine/arginine rich-like protein, SR45a. Involved in the regulation of stress-responsive alternative splicing.	0	1	0	0
AT4G11660	AT-HSFB2B	member of Heat Stress Transcription Factor (Hsf) family	AT1G54050	AT1G54050	HSP20-like chaperones superfamily protein	0	1	0	0
AT4G11660	AT-HSFB2B	member of Heat Stress Transcription Factor (Hsf) family	AT1G14200	AT1G14200	RING/U-box superfamily protein	0	1	0	0
AT4G11660	AT-HSFB2B	member of Heat Stress Transcription Factor (Hsf) family	AT5G12110	AT5G12110	elongation factor 1-beta 1	0	1	0	0
AT4G14770	TCX2	Regulates fate transition and cell Divisions in the stomatal lineage.	AT3G23730	XTH16	xyloglucan endotransglucosylase/hydrolase 16	0	1	0	1
AT4G17490	ERF6	Encodes a member of the ERF (ethylene response factor) subfamily B-3 of ERF/AP2 transcription factor family (ATERF-6). The protein contains one AP2 domain. There are 18 members in this subfamily including ATERF-1, ATERF-2, AND ATERF-5. It is involved in the response to reactive oxygen species and light stress.	AT2G44790	UCC2	Encodes a uclacyanin, a protein precursor that is closely related to precursors of stellacyanins and a blue copper protein from pea pods.	0	1	0	0
AT4G18770	MYB98	MYB98 is a member of the R2R3-MYB gene family, the members of which likely encode transcription factors. Within an ovule, MYB98 is expressed exclusively in the synergid cells, and mutations in this gene affect the female gametophyte specifically. myb98 female gametophytes are affected in two unique features of the synergid cell, pollen tube guidance and the filiform apparatus, but are otherwise n…	AT4G14770	TCX2	Regulates fate transition and cell Divisions in the stomatal lineage.	0	1	0	0
AT4G18770	MYB98	MYB98 is a member of the R2R3-MYB gene family, the members of which likely encode transcription factors. Within an ovule, MYB98 is expressed exclusively in the synergid cells, and mutations in this gene affect the female gametophyte specifically. myb98 female gametophytes are affected in two unique features of the synergid cell, pollen tube guidance and the filiform apparatus, but are otherwise n…	AT2G37640	EXP3	member of Alpha-Expansin Gene Family. Naming convention from the Expansin Working Group (Kende et al, 2004. Plant Mol Bio). Involved in the formation of nematode-induced syncytia in roots of Arabidopsis thaliana.	0	1	0	0
AT4G20380	LSD1	LSD1 monitors a superoxide-dependent signal and negatively regulates a plant cell death pathway. contains zinc-finger motifs. LSD1 negatively regulates a basal defense pathway that can act upstream or independently of both NIM1/NPR1 function and SA accumulation following avirulent or virulent pathogen challenge	AT1G08830	CSD1	Encodes a cytosolic copper/zinc superoxide dismutase CSD1 that can detoxify superoxide radicals. Its expression is affected by miR398-directed mRNA cleavage. Regulated by biotic and abiotic stress. Activation of CSD1 in the cytoplasm involves both a CCS-dependent and -independent pathway.	0	1	1	1
AT4G24240	WRKY7	Encodes a Ca-dependent calmodulin binding protein. Sequence similarity to the WRKY transcription factor gene family.	AT4G30280	XTH18	Encodes a xyloglucan endotransglucosylase/hydrolase with only only the endotransglucosylase (XET; EC 2.4.1.207) activity towards xyloglucan and non-detectable endohydrolytic (XEH; EC 3.2.1.151) activity. Expressed in the mature or basal regions of both the main and lateral roots, but not in the tip of these roots where cell division occurs.	0	1	0	0
AT4G31800	WRKY18	Pathogen-induced transcription factor. Binds W-box sequences in vitro. Forms protein complexes with itself and with WRKY40 and WRKY60. Constitutive expression of WRKY18 enhanced resistance to P. syringae, but its coexpression with WRKY40 or WRKY60 made plants more susceptible to both P. syringae and B. cinerea. WRKY18, WRKY40, and WRKY60 have partially redundant roles in response to the hemibiotr…	AT4G24240	WRKY7	Encodes a Ca-dependent calmodulin binding protein. Sequence similarity to the WRKY transcription factor gene family.	0	1	0	0
AT4G31800	WRKY18	Pathogen-induced transcription factor. Binds W-box sequences in vitro. Forms protein complexes with itself and with WRKY40 and WRKY60. Constitutive expression of WRKY18 enhanced resistance to P. syringae, but its coexpression with WRKY40 or WRKY60 made plants more susceptible to both P. syringae and B. cinerea. WRKY18, WRKY40, and WRKY60 have partially redundant roles in response to the hemibiotr…	AT5G63790	NAC102	Encodes a member of the NAC family of transcription factors. ANAC102 appears to have a role in mediating response to low oxygen stress (hypoxia) in germinating seedlings. Its expression can be induced by beta-cyclocitral, an oxidized by-product of beta-carotene generated in the chloroplasts, mediates a protective retrograde response that lowers the levels of toxic peroxides and carbonyls, limitin…	0	1	0	0
AT4G37790	HAT22	Encodes homeobox protein HAT22, member of the HD-Zip II family. The mRNA is cell-to-cell mobile.	AT5G11520	ASP3	Encodes the chloroplastic isozyme of aspartate aminotransferase. Involved in aspartate biosynthesis and nitrogen metabolism. mRNA is expressed in senescing leaves.	0	1	1	0
AT4G37790	HAT22	Encodes homeobox protein HAT22, member of the HD-Zip II family. The mRNA is cell-to-cell mobile.	AT4G32870	AT4G32870	Polyketide cyclase/dehydrase and lipid transport superfamily protein	0	1	1	0
AT4G37790	HAT22	Encodes homeobox protein HAT22, member of the HD-Zip II family. The mRNA is cell-to-cell mobile.	AT3G20100	CYP705A19	member of CYP705A The mRNA is cell-to-cell mobile.	0	1	1	0
AT4G37790	HAT22	Encodes homeobox protein HAT22, member of the HD-Zip II family. The mRNA is cell-to-cell mobile.	AT4G20860	ATBBE22	involved in the generation of H2O2 from reduced compounds	0	1	1	0
AT4G37790	HAT22	Encodes homeobox protein HAT22, member of the HD-Zip II family. The mRNA is cell-to-cell mobile.	AT3G21690	AT3G21690	MATE efflux family protein	0	1	1	0
AT4G37790	HAT22	Encodes homeobox protein HAT22, member of the HD-Zip II family. The mRNA is cell-to-cell mobile.	AT1G72920	AT1G72920	Toll-Interleukin-Resistance (TIR) domain family protein	0	1	1	0
AT4G37790	HAT22	Encodes homeobox protein HAT22, member of the HD-Zip II family. The mRNA is cell-to-cell mobile.	AT1G55850	CSLE1	encodes a protein similar to cellulose synthase The mRNA is cell-to-cell mobile.	0	1	1	0
AT4G37790	HAT22	Encodes homeobox protein HAT22, member of the HD-Zip II family. The mRNA is cell-to-cell mobile.	AT3G43600	AAO2	Encodes an aldehyde oxidase. AAO2 does not appear to act on abscisic aldehyde in vitro but it is possible that it may function in abscisic acid biosynthesis when the activity of At2g27150 (AAO3), the primary abscisic aldehyde oxidase, is lost.	0	1	1	0
AT5G04240	ELF6	Early Flowering 6 (ELF6) encodes a Jumonji N/C and zinc finger domain-containing protein that acts as a repressor in the photoperiod pathway. ELF6 interacts with BES1 in a Y2H assay, in vitro, and in Arabidosis protoplasts (based on BiFC). ELF6 may play a role in brassinosteroid signaling by affecting histone methylation in the promoters of BR-responsive genes.	AT5G57560	TCH4	Encodes a cell wall-modifying enzyme, rapidly upregulated in response to environmental stimuli.	0	1	0	0
AT5G04760	DIV2	R-R-type MYB protein which plays negative roles in salt stress and is required for ABA signaling in Arabidopsis.	AT2G24550	AT2G24550	major centromere autoantigen B-like protein	0	1	0	0
[truncated: 299 more rows]

## Sheet: S5. TF comparison
Supplementary table S5. Association between predicted genes and ground truth transcription factor (TF) genes.
A. Cold stress result. The TFs that annotated with cold-stress-related GO terms are used as ground truth TFs.
[truncated: 13 more rows]

## Sheet: S6. TFTG comparison
Supplementary table S6. Association between predicted genes and ground truth genes (transcription factor and target genes).
[truncated: 12 more rows]
